# Supplementary material for: Homologous chromosomes are stably conjoined for Drosophila male meiosis I by SUM, a multimerized protein assembly with modules for DNA-binding and for separase-mediated dissociation co-opted from cohesin
Source: PLoS Genet. 2022 Dec 8;18(12):e1010547. doi: 10.1371/journal.pgen.1010547 (PMC9767379; doi:10.1371/journal.pgen.1010547)
Supplement: S1 Table — (XLSX) [file pgen.1010547.s014.xlsx]

## Sheet: Sheet1
designation	sequence (5'- 3')
AF049	GAACTTCAGGGTCAGCTTGC
AF065	TTGCGCGCGGCCGCGCTTGTGAACGAACCTGCC
AF066	AGTAATGGTACCCTAAGTCATCGTGACAGTGGC
CL338	AATTCAAACCAGGTCC
CL339	GATCGGACCTGGTTTG
CL340	GCAGCGAATTCAAACCAGGTCCGATCTGGGAGGTGGCATGCCGGCACTTACCCACCAAATCTTAACCATGCAACGCGCACCACCACTGAATTTGAGCTTCAAGATTCAGCTGCTGTCCGGCCAAAATGTTATCCTGGTGGAGTGTTCTGGCTACGAGAGCGAGCTGTTCTTGCCGCAAATCGTTGGGGAGCGAATCACCATGCAGAACGTTATTCAAGATCGAAGGTGCTGTGCAGAGAGCATGTTGTTGCGGGATCCCCCGATGGGCGATTTGGGCTCCGAAACCAGGACTGCGAAGAGTCCTCCACGGCGCTTCTTTGCCGCTGCCAATCCCCCAACCCCACTGGCCAAGAGCACCCCGACGAATACATCTTCTTTAAGAGCTCGGGCTGGTAAGGA…
CL341	GCAGCGAATTCAAACCAGGTCCGATCTGGGAGGTGGCATGCCGGCACTTACCCACCAAATCTTAACCATGCAACGCGCACCACCACTGAATTTGAGCTTCAAGATTCAGCTGCTGTCCGGCCAAAATGTTATCCTGGTGGAGTGTTCTGGCTACGAGAGCGAGCTGTTCTTGCCGCAAATCGTTGGGGAGCGAATCACCATGCAGAACGTTATTCAAGATCGAAGGTGCTGTGCAGAGAGCATGTTGTTGCGGGATCCCCCGATGGGCGATTTGGGCTCCGAAACCAGGACTGCGAAGAGTCCTCCACGGCGCTTCTTTGCCGCTGCCAATCCCCCAACCCCACTGGCCAAGAGCACCCCGACGAATACATCTTCTTTAAGAGCTCGGGCTGGTAAGGA…
CL342	GAAGGACACTAGTCCATGGACCAACATGGTGAAGAGGGTAACAGCGAGCAAATACGATGTAGTCTCGGTCAAGACGCTGCTGATGTTTATCAACAGCAAACTGGATTGCGAATTGCGAGGCTTTGAGGATCTGAAAACAGGAGCAGTATATTGCCAACTGATGCACAGACTCTTTCCCAATTCGATACAAATTCATAAGGTCAAGTTTTATACGAACGACATCAGCGACTTTCAGTTAAATTTCCGGTTACTAAACACTTGCTTTCAAAAACTAAGAGTAACCGTTTATATGCCAGTGCATGAGTTAACTCTGGGACACAATCAAGTGGTCTTCTGCAATTGGATATACAAGTTCTATGAAGCAAACGACAAGGGGAACGAATACGATGCCAGAAAGGT…
CL419	GACCGCCGTACGGACATATACTCGTAAACGAGTGGAAACCGCCAGCAAAGCAAAGGCCACACCAGTGTGGTCTCCTCTTCAGAAGAAGAAAAAGAGCTCGTGGGTATCATCCACCAAGGTGCCGTCTCCCACCATGAAGGTGGAAGTGCGTAATCGCAAACTGATAGTTGACACCAAAAAGACGCTAGCTGTCCATGATCCTAGAAAATTGTCTTCGGGGTCCATCACAATGAAGAAAATAATAAGGAAGCAAGTGACGGGAAAGACACGAAAGCAATTTGAAGCCCTCAAAGTCACAGCCTTTGACTTATTAACCAATTTGTGTGTGGCCAACATTTCCGACGATCTAACCAAGCAATTCCAGAAAGCCTGTGCGAACAGGGTGTGCACTACCTTGCC…
JW082	AATATAAGATCTCAAAATGCCGGCACTTACCCACCA
JW083	AATTTCTCGAGGCCGCCGCCAACTGGATTGCCTTCTGGTG
LV026	AATTGTAGTCCTGTGCGGCCGCTGGTC
LV027	AATTGACCAGCGGCCGCACAGGACTAC
MS018	TGGTCAATTCGTTAACATCCGGCGGCGCCCATGG
NT022	CTCTTGACCATGGGTTTAGG
OL005	AGTAATTATTGAATACAAGAAGAG
RAS079	GCGGTACCATGGTGAGCAAGGGCGAG
RAS080	GGTCTAGATTACTTGTACAGCTCGTCCATG
SCH035	GGAAGGTACCATGCCTAAGAAAAAGAGGAAG
ZK013	GGTACTCGAGGCCGCCGCCATCGCCCATCGGGGGATCCCG
ZK014	AATATAAGATCTCAAAATGTTGGGCTCCGAAACCAGGACT
ZK015	GGTACTCGAGGCCGCCGCCGGTCAATTTGGGCTTAGTCTTGT
ZK016	AATATAAGATCTCAAAATGGCCGTACGGACATATACTCGT
ZK017	GTACGAATTCGAGGCCGCCGCCAACTGGATTG
ZK055	ATAGCGGCCGCAATGGCGGATTTAGGTGAACTCAATCCTAG
