# Supplementary material for: Homologous chromosomes are stably conjoined for Drosophila male meiosis I by SUM, a multimerized protein assembly with modules for DNA-binding and for separase-mediated dissociation co-opted from cohesin
Source: PLoS Genet. 2022 Dec 8;18(12):e1010547. doi: 10.1371/journal.pgen.1010547 (PMC9767379; doi:10.1371/journal.pgen.1010547)
Supplement: S2 Table — (XLSX) [file pgen.1010547.s015.xlsx]

## Sheet: Sheet1
Figure	label in figure	genotype
5A-C	snm-mCherry uno-EGFP	w*; P{w+, UASt-snm-mCherry}II.1/ +; P{w+, UASt-uno-EGFP}III.1/ P{w[+mC]=Sgs3-GAL4.PD}TP1
	snm-mCherry unochm-EGFP	w*; P{w+, UASt-snm-mCherry}II.1/ +; P{w+, UASt-uno[chm]-EGFP}attP2(29)/ P{w[+mC]=Sgs3-GAL4.PD}TP1
5E	+	w[1118]
	uno null	w*; uno[cc1]/ Df(2R)Exel7094
	uno null, bam>uno-E	w*; uno[cc1]/ Df(2R)Exel7094; P{w+, UASt-uno-EGFP}III.1/ P{w+, bamP-GAL4-VP16}III, P{w+, gHis2Av-mRFP}III.1
	uno null, bam> uno[chm]-E	w*; uno[cc1]/ uno[cc1]; P{w+, UASt-uno[chm]-EGFP}attP2(29)/ P{w+, bamP-GAL4-VP16}III, P{w+, gHis2Av-mRFP}III.1
	uno[cc1]/+, bam>uno[chm]-E	w*; uno[cc1]/ CyO; P{w+, UASt-uno[chm]-EGFP}attP2(29)/ P{w+, bamP-GAL4-VP16}III, P{w+, gHis2Av-mRFP}III.1
5F-H	bam>uno-EGFP	w*; uno[cc1]/ uno[cc1]; P{w+, UASt-uno-EGFP}III.1/ P{w+, bamP-GAL4-VP16}III, P{w+, gHis2Av-mRFP}III.1
	bam>unochm-EGFP	w*; uno[cc1]/ uno[cc1]; P{w+, UASt-uno[chm]-EGFP}attP2(29)/ P{w+, bamP-GAL4-VP16}III, P{w+, gHis2Av-mRFP}III.1
6A-C	SNM-EGFP (or SNM-E)	w*; P{w+, UASt-snm-EGFP}II.1/ P{w+, gHis2Av-mRFP}II.2; +/ P{w+, bamP-GAL4-VP16}III
	UNO-EGFP (or UNO-E)	w*; P{w+, UASt-uno-EGFP}II.1/ P{w+, gHis2Av-mRFP}II.2; +/ P{w+, bamP-GAL4-VP16}III
	MNM-EGFP (or MNM-E)	w*; P{w+, UASt-mnm-EGFP}II.2/ P{w+, gHis2Av-mRFP}II.2; +/ P{w+, bamP-GAL4-VP16}III
6D	bam>uno-EGFP	w*; uno[cc1]/ uno[cc1]; P{w+, UASt-uno-EGFP}III.1/ P{w+, bamP-GAL4-VP16}III, P{w+, gHis2Av-mRFP}III.1
7B-D	bam>unoTEV-EGFP in uno null, no TEV	w*; uno[cc1]/ uno[cc1]; P{w+, UASt-uno[TEV]-EGFP}attP2/ P{w+, bamP-GAL4-VP16}III, P{w+, gHis2Av-mRFP}III.1
	bam>unoTEV-EGFP in uno null, exumP-TEV	w*; uno[cc1]/ uno[cc1], P{w+, exumP-TEV}attP40; P{w+, UASt-uno[TEV]-EGFP}attP2/ P{w+, bamP-GAL4-VP16}III, P{w+, gHis2Av-mRFP}III.1
	bam>unoTEV-EGFP in uno null, bTub85DP-TEV	w*; uno[cc1]/ uno[cc1], P{w+, betaTub85DP-TEV}attP40; P{w+, UASt-uno[TEV]-EGFP}attP2/ P{w+, bamP-GAL4-VP16}III, P{w+, gHis2Av-mRFP}III.1
7E	TEV: no	w*; uno[cc1]/ uno[cc1]; P{w+, UASt-uno[TEV]-EGFP}attP2/ P{w+, bamP-GAL4-VP16}III, P{w+, gHis2Av-mRFP}III.1
	TEV: exumP	w*; uno[cc1]/ uno[cc1], P{w+, exumP-TEV}attP40; P{w+, UASt-uno[TEV]-EGFP}attP2/ P{w+, bamP-GAL4-VP16}III, P{w+, gHis2Av-mRFP}III.1
	TEV: bTub85DP	w*; uno[cc1]/ uno[cc1], P{w+, betaTub85DP-TEV}attP40; P{w+, UASt-uno[TEV]-EGFP}attP2/ P{w+, bamP-GAL4-VP16}III, P{w+, gHis2Av-mRFP}III.1
S6 Fig	SNM-EGFP	w*; P{w+, UASt-snm-EGFP}II.1/ P{w+, gHis2Av-mRFP}II.2; +/ P{w+, bamP-GAL4-VP16}III
	UNO-EGFP	w*; P{w+, UASt-uno-EGFP}II.1/ P{w+, gHis2Av-mRFP}II.2; +/ P{w+, bamP-GAL4-VP16}III
	MNM-EGFP	w*; P{w+, UASt-mnm-EGFP}II.2/ P{w+, gHis2Av-mRFP}II.2; +/ P{w+, bamP-GAL4-VP16}III
S7A Fig	bam>unoTEV-EGFP in uno null, no TEV	w*; uno[cc1]/ uno[cc1]; P{w+, UASt-uno[TEV]-EGFP}attP2/ P{w+, bamP-GAL4-VP16}III, P{w+, gHis2Av-mRFP}III.1
	bam>unoTEV-EGFP in uno null, bTub85DP-TEV	w*; uno[cc1]/ uno[cc1], P{w+, betaTub85DP-TEV}attP40; P{w+, UASt-uno[TEV]-EGFP}attP2/ P{w+, bamP-GAL4-VP16}III, P{w+, gHis2Av-mRFP}III.1
S7B Fig	bam>unoTEV-EGFP in uno null, exumP-TEV	w*; uno[cc1]/ uno[cc1], P{w+, exumP-TEV}attP40; P{w+, UASt-uno[TEV]-EGFP}attP2/ P{w+, bamP-GAL4-VP16}III, P{w+, gHis2Av-mRFP}III.1
S7C Fig	bam>unoTEV-EGFP in uno-/-, no TEV	w*; uno[cc1]/ uno[cc1]; P{w+, UASt-uno[TEV]-EGFP}attP2/ P{w+, bamP-GAL4-VP16}III, P{w+, gHis2Av-mRFP}III.1
	bam>unoTEV-EGFP in uno-/-, bTub85DP-TEV	w*; uno[cc1]/ uno[cc1], P{w+, betaTub85DP-TEV}attP40; P{w+, UASt-uno[TEV]-EGFP}attP2/ P{w+, bamP-GAL4-VP16}III, P{w+, gHis2Av-mRFP}III.1
	bam>unoTEV-EGFP in uno-/+, bTub85DP-TEV	w*; +/ uno[cc1] , P{w+, betaTub85DP-TEV}attP40; P{w+, UASt-uno[TEV]-EGFP}attP2/ P{w+, bamP-GAL4-VP16}III, P{w+, gHis2Av-mRFP}III.1
S7D Fig	bam>unoTEV-EGFP and bTub85D-TEV in uno-/+	w*; +/ uno[cc1] , P{w+, betaTub85DP-TEV}attP40; P{w+, UASt-uno[TEV]-EGFP}attP2/ P{w+, bamP-GAL4-VP16}III, P{w+, gHis2Av-mRFP}III.1
S8A Fig	bam>uno_N-EGFP	w*; P{w+, UASt-uno_N-EGFP}attP40/ +; +/ P{w+, bamP-GAL4-VP16}III
	bam>uno_M-EGFP	w*; P{w+, UASt-uno_M-EGFP}attP40/ +; +/ P{w+, bamP-GAL4-VP16}III
	bam>uno_C-EGFP	w*; P{w+, UASt-uno_C-EGFP}attP40/ +; +/ P{w+, bamP-GAL4-VP16}III
S8B Fig	bam>uno_N-EGFP, uno-/+	w*; P{w+, UASt-uno_N-EGFP}attP40 uno[cc1]/ CyO; +/ P{w+, bamP-GAL4-VP16}III
	bam>uno_N-EGFP, uno-/-	w*; P{w+, UASt-uno_N-EGFP}attP40 uno[cc1]/ Df(2R)Exel7094; +/ P{w+, bamP-GAL4-VP16}III
	bam>uno_C-EGFP, uno-/+	w*; P{w+, UASt-uno_C-EGFP}attP40 uno[cc1]/ CyO; +/ P{w+, bamP-GAL4-VP16}III
	bam>uno_C-EGFP, uno-/-	w*; P{w+, UASt-uno_C-EGFP}attP40 uno[cc1]/ Df(2R)Exel7094; +/ P{w+, bamP-GAL4-VP16}III
S9A Fig	bam>unoT128A-EGFP in uno null	w*; uno[cc1]/ uno[cc1]; P{w+, UASt-uno[T128A]-EGFP}attP2/ P{w+, bamP-GAL4-VP16}III, P{w+, gHis2Av-mRFP}III.1
S9B Fig	bam>unoT128D-EGFP in uno null	w*; uno[cc1]/ uno[cc1]; P{w+, UASt-uno[T128D]-EGFP}attP2/ P{w+, bamP-GAL4-VP16}III, P{w+, gHis2Av-mRFP}III.1
S1 Movie		w*; uno[cc1]/ uno[cc1]; P{w+, UASt-uno[chm]-EGFP}attP2(29)/ P{w+, bamP-GAL4-VP16}III, P{w+, gHis2Av-mRFP}III.1
S2 Movie		w*; uno[cc1]/ uno[cc1]; P{w+, UASt-uno[TEV]-EGFP}attP2/ P{w+, bamP-GAL4-VP16}III, P{w+, gHis2Av-mRFP}III.1
S3 Movie		w*; uno[cc1]/ uno[cc1], P{w+, betaTub85DP-TEV}attP40; P{w+, UASt-uno[TEV]-EGFP}attP2/ P{w+, bamP-GAL4-VP16}III, P{w+, gHis2Av-mRFP}III.1
S4 Movie		w*; +/ uno[cc1] , P{w+, betaTub85DP-TEV}attP40; P{w+, UASt-uno[TEV]-EGFP}attP2/ P{w+, bamP-GAL4-VP16}III, P{w+, gHis2Av-mRFP}III.1
