# Supplementary material for: Homologous chromosomes are stably conjoined for Drosophila male meiosis I by SUM, a multimerized protein assembly with modules for DNA-binding and for separase-mediated dissociation co-opted from cohesin
Source: PLoS Genet. 2022 Dec 8;18(12):e1010547. doi: 10.1371/journal.pgen.1010547 (PMC9767379; doi:10.1371/journal.pgen.1010547)
Supplement: S3 Table — (XLSX) [file pgen.1010547.s016.xlsx]

## Sheet: Fig 3E
SRCH=11983--matches--MAN.MONOLINKS.XLINKS.BTWN.SELF.HOMOM.NOTHOMOMULT.AMBIG.PEPLEN=1.PASS.DECOYS.TARGETS.DISTUNK.MGRP.URPPPI=1.MATCHSCORES=50-252.GROUPS=NA
PSMID	Protein1	SeqPos1	PepPos1	PepSeq1	LinkPos1	Protein2	SeqPos2	PepPos2	PepSeq2	LinkPos2	Score	Charge	ExpMz	ExpMass	CalcMz	CalcMass	MassError	Missing Peaks	AutoValidated	Validated	Search	RawFileName	PeakListFileName	ScanNumber	ScanIndex	CrossLinkerModMass	FragmentTolerance	IonTypes	Decoy1	Decoy2	3D Distance	From Chain	To Chain
11983_2	SNMflMBP	1262	1260	LAKILISNPMoxEHR	3	UNOdelta	29	29	KLSSGSITMKK	1	56	5	583.326	2911.59	583.327	2911.6	-1.50553		11983	JOW_1088_XL_XiViewer_spectra.mgf	JOW_1088_XL_XiViewer_spectra.mgf	500		196.085	20.0 ppm		FALSE	FALSE				Between	TT
11983_6	UNOdelta	179	160	GGGSGGGSGGSAWSHPQFEK	20	SNMflMBP	1262	1260	LAKILISNPMEHR	3	58	4	891.696	3562.75	891.692	3562.74	4.45783		11983	JOW_1088_XL_XiViewer_spectra.mgf	JOW_1088_XL_XiViewer_spectra.mgf	602		196.085	20.0 ppm		FALSE	FALSE				Between	TT
11983_304	SNMflMBP	1192	1186	FYEYYVKYHAPFGDVMR	7	SNMflMBP	41	39	FEKDTGIK	3	134	5	664.327	3316.6	664.325	3316.59	2.51109		11983	JOW_1088_XL_XiViewer_spectra.mgf	JOW_1088_XL_XiViewer_spectra.mgf	132		196.085	20.0 ppm		FALSE	FALSE				Self	TT
11983_8	SNMflMBP	1193	1186	FYEYYVKYHAPFGDVMoxR	8	SNMflMBP	41	39	FEKDTGIK	3	101	4	834.156	3332.59	834.154	3332.59	2.41175		11983	JOW_1088_XL_XiViewer_spectra.mgf	JOW_1088_XL_XiViewer_spectra.mgf	295		196.085	20.0 ppm		FALSE	FALSE				Self	TT
11983_305	SNMflMBP	1193	1186	FYEYYVKYHAPFGDVMR	8	SNMflMBP	41	39	FEKDTGIK	3	159	4	830.157	3316.6	830.155	3316.59	2.25618		11983	JOW_1088_XL_XiViewer_spectra.mgf	JOW_1088_XL_XiViewer_spectra.mgf	168		196.085	20.0 ppm		FALSE	FALSE				Self	TT
11983_9	SNMflMBP	1192	1186	FYEYYVKYHAPFGDVMoxR	7	SNMflMBP	187	183	YENGKYDIK	5	143	4	882.17	3524.65	882.167	3524.64	3.79705		11983	JOW_1088_XL_XiViewer_spectra.mgf	JOW_1088_XL_XiViewer_spectra.mgf	636		196.085	20.0 ppm		FALSE	FALSE				Self	TT
11983_307	SNMflMBP	1192	1186	FYEYYVKYHAPFGDVMR	7	SNMflMBP	187	183	YENGKYDIK	5	152	4	878.169	3508.65	878.168	3508.64	1.10877		11983	JOW_1088_XL_XiViewer_spectra.mgf	JOW_1088_XL_XiViewer_spectra.mgf	727		196.085	20.0 ppm		FALSE	FALSE				Self	TT
11983_10	SNMflMBP	1185	1183	ASKFYEYYVK	3	SNMflMBP	1204	1203	CcmSMoxELALQR	2	52	3	872.756	2615.24	872.754	2615.24	1.87451		11983	JOW_1088_XL_XiViewer_spectra.mgf	JOW_1088_XL_XiViewer_spectra.mgf	218		196.085	20.0 ppm		FALSE	FALSE				Self	TT
11983_11	SNMflMBP	707	698	EILVELCcmLGKEDAIAEK	10	SNMflMBP	441	441	SLLQMoxILSRK	1	64	4	833.204	3328.79	833.207	3328.8	-3.12846		11983	JOW_1088_XL_XiViewer_spectra.mgf	JOW_1088_XL_XiViewer_spectra.mgf	388		196.085	20.0 ppm		FALSE	FALSE				Self	TT
11983_12	SNMflMBP	707	698	EILVELCcmLGKEDAIAEK	10	UNOdelta	36	30	LSSGSITMKK	7	108	4	794.926	3175.68	794.925	3175.67	1.03997		11983	JOW_1088_XL_XiViewer_spectra.mgf	JOW_1088_XL_XiViewer_spectra.mgf	464		196.085	20.0 ppm		FALSE	FALSE				Between	TT
11983_13	SNMflMBP	1320	1309	VFVPLLLVQDKTR	12	SNMflMBP	54	47	VTVEHPDKLEEK	8	84	5	630.157	3145.75	630.155	3145.74	2.46628		11983	JOW_1088_XL_XiViewer_spectra.mgf	JOW_1088_XL_XiViewer_spectra.mgf	474		196.085	20.0 ppm		FALSE	FALSE				Self	TT
11983_14	SNMflMBP	58	55	LEEKFPQVAATGDGPDIIFWAHDR	4	SNMflMBP	457	452	LSPTNKR	6	133	5	745.386	3721.89	745.384	3721.89	1.6713		11983	JOW_1088_XL_XiViewer_spectra.mgf	JOW_1088_XL_XiViewer_spectra.mgf	526		196.085	20.0 ppm		FALSE	FALSE				Self	TT
11983_158	SNMflMBP	58	55	LEEKFPQVAATGDGPDIIFWAHDR	4	SNMflMBP	457	452	LSPTNKR	6	73	4	931.482	3721.9	931.479	3721.89	3.16773		11983	JOW_1088_XL_XiViewer_spectra.mgf	JOW_1088_XL_XiViewer_spectra.mgf	662		196.085	20.0 ppm		FALSE	FALSE				Self	TT
11983_322	SNMflMBP	58	55	LEEKFPQVAATGDGPDIIFWAHDR	4	SNMflMBP	457	452	LSPTNKR	6	116	4	931.48	3721.89	931.479	3721.89	1.99503		11983	JOW_1088_XL_XiViewer_spectra.mgf	JOW_1088_XL_XiViewer_spectra.mgf	125		196.085	20.0 ppm		FALSE	FALSE				Self	TT
11983_522	SNMflMBP	58	55	LEEKFPQVAATGDGPDIIFWAHDR	4	SNMflMBP	457	452	LSPTNKR	6	101	5	745.387	3721.9	745.384	3721.89	3.28037		11983	JOW_1088_XL_XiViewer_spectra.mgf	JOW_1088_XL_XiViewer_spectra.mgf	313		196.085	20.0 ppm		FALSE	FALSE				Self	TT
11983_631	SNMflMBP	58	55	LEEKFPQVAATGDGPDIIFWAHDR	4	SNMflMBP	457	452	LSPTNKR	6	114	5	745.386	3721.89	745.384	3721.89	2.47052		11983	JOW_1088_XL_XiViewer_spectra.mgf	JOW_1088_XL_XiViewer_spectra.mgf	333		196.085	20.0 ppm		FALSE	FALSE				Self	TT
11983_15	SNMflMBP	214	213	NKHMoxNADTDYSIAEAAFNK	2	SNMflMBP	149	140	TWEEIPALDKELK	10	79	5	785.384	3921.88	785.382	3921.87	2.11885		11983	JOW_1088_XL_XiViewer_spectra.mgf	JOW_1088_XL_XiViewer_spectra.mgf	466		196.085	20.0 ppm		FALSE	FALSE				Self	TT
11983_128	SNMflMBP	214	213	NKHMNADTDYSIAEAAFNK	2	SNMflMBP	149	140	TWEEIPALDKELK	10	56	4	977.479	3905.89	977.477	3905.88	2.07958		11983	JOW_1088_XL_XiViewer_spectra.mgf	JOW_1088_XL_XiViewer_spectra.mgf	548		196.085	20.0 ppm		FALSE	FALSE				Self	TT
11983_313	SNMflMBP	214	213	NKHMoxNADTDYSIAEAAFNK	2	SNMflMBP	149	140	TWEEIPALDKELK	10	104	4	981.478	3921.88	981.476	3921.87	2.56422		11983	JOW_1088_XL_XiViewer_spectra.mgf	JOW_1088_XL_XiViewer_spectra.mgf	198		196.085	20.0 ppm		FALSE	FALSE				Self	TT
11983_314	SNMflMBP	214	213	NKHMoxNADTDYSIAEAAFNK	2	SNMflMBP	149	140	TWEEIPALDKELK	10	124	3	1308.3	3921.88	1308.3	3921.87	1.86389		11983	JOW_1088_XL_XiViewer_spectra.mgf	JOW_1088_XL_XiViewer_spectra.mgf	190		196.085	20.0 ppm		FALSE	FALSE				Self	TT
11983_315	SNMflMBP	214	213	NKHMoxNADTDYSIAEAAFNK	2	SNMflMBP	149	140	TWEEIPALDKELK	10	138	5	785.384	3921.88	785.382	3921.87	2.28832		11983	JOW_1088_XL_XiViewer_spectra.mgf	JOW_1088_XL_XiViewer_spectra.mgf	713		196.085	20.0 ppm		FALSE	FALSE				Self	TT
11983_319	SNMflMBP	214	213	NKHMoxNADTDYSIAEAAFNK	2	SNMflMBP	149	140	TWEEIPALDKELK	10	117	4	981.477	3921.88	981.476	3921.87	1.24131		11983	JOW_1088_XL_XiViewer_spectra.mgf	JOW_1088_XL_XiViewer_spectra.mgf	352		196.085	20.0 ppm		FALSE	FALSE				Self	TT
11983_327	SNMflMBP	214	213	NKHMNADTDYSIAEAAFNK	2	SNMflMBP	149	140	TWEEIPALDKELK	10	140	3	1302.97	3905.89	1302.97	3905.88	3.16749		11983	JOW_1088_XL_XiViewer_spectra.mgf	JOW_1088_XL_XiViewer_spectra.mgf	32		196.085	20.0 ppm		FALSE	FALSE				Self	TT
11983_331	SNMflMBP	214	213	NKHMNADTDYSIAEAAFNK	2	SNMflMBP	149	140	TWEEIPALDKELK	10	147	4	977.479	3905.89	977.477	3905.88	2.22185		11983	JOW_1088_XL_XiViewer_spectra.mgf	JOW_1088_XL_XiViewer_spectra.mgf	326		196.085	20.0 ppm		FALSE	FALSE				Self	TT
11983_332	SNMflMBP	214	213	NKHMNADTDYSIAEAAFNK	2	SNMflMBP	149	140	TWEEIPALDKELK	10	84	3	1302.97	3905.89	1302.97	3905.88	3.36462		11983	JOW_1088_XL_XiViewer_spectra.mgf	JOW_1088_XL_XiViewer_spectra.mgf	560		196.085	20.0 ppm		FALSE	FALSE				Self	TT
11983_626	SNMflMBP	214	213	NKHMoxNADTDYSIAEAAFNK	2	SNMflMBP	149	140	TWEEIPALDKELK	10	127	3	1308.3	3921.89	1308.3	3921.87	3.66559		11983	JOW_1088_XL_XiViewer_spectra.mgf	JOW_1088_XL_XiViewer_spectra.mgf	31		196.085	20.0 ppm		FALSE	FALSE				Self	TT
11983_627	SNMflMBP	214	213	NKHMoxNADTDYSIAEAAFNK	2	SNMflMBP	149	140	TWEEIPALDKELK	10	164	4	981.479	3921.89	981.476	3921.87	3.34371		11983	JOW_1088_XL_XiViewer_spectra.mgf	JOW_1088_XL_XiViewer_spectra.mgf	213		196.085	20.0 ppm		FALSE	FALSE				Self	TT
11983_628	SNMflMBP	214	213	NKHMoxNADTDYSIAEAAFNK	2	SNMflMBP	149	140	TWEEIPALDKELK	10	95	5	785.384	3921.88	785.382	3921.87	2.58563		11983	JOW_1088_XL_XiViewer_spectra.mgf	JOW_1088_XL_XiViewer_spectra.mgf	404		196.085	20.0 ppm		FALSE	FALSE				Self	TT
11983_633	SNMflMBP	214	213	NKHMNADTDYSIAEAAFNK	2	SNMflMBP	149	140	TWEEIPALDKELK	10	128	5	782.185	3905.89	782.183	3905.88	3.25675		11983	JOW_1088_XL_XiViewer_spectra.mgf	JOW_1088_XL_XiViewer_spectra.mgf	43		196.085	20.0 ppm		FALSE	FALSE				Self	TT
11983_634	SNMflMBP	214	213	NKHMNADTDYSIAEAAFNK	2	SNMflMBP	149	140	TWEEIPALDKELK	10	140	4	977.48	3905.89	977.477	3905.88	3.49221		11983	JOW_1088_XL_XiViewer_spectra.mgf	JOW_1088_XL_XiViewer_spectra.mgf	653		196.085	20.0 ppm		FALSE	FALSE				Self	TT
11983_636	SNMflMBP	214	213	NKHMNADTDYSIAEAAFNK	2	SNMflMBP	149	140	TWEEIPALDKELK	10	166	3	1302.97	3905.9	1302.97	3905.88	4.58396		11983	JOW_1088_XL_XiViewer_spectra.mgf	JOW_1088_XL_XiViewer_spectra.mgf	689		196.085	20.0 ppm		FALSE	FALSE				Self	TT
11983_637	SNMflMBP	214	213	NKHMNADTDYSIAEAAFNK	2	SNMflMBP	149	140	TWEEIPALDKELK	10	179	4	977.48	3905.89	977.477	3905.88	2.84665		11983	JOW_1088_XL_XiViewer_spectra.mgf	JOW_1088_XL_XiViewer_spectra.mgf	363		196.085	20.0 ppm		FALSE	FALSE				Self	TT
11983_638	SNMflMBP	214	213	NKHMNADTDYSIAEAAFNK	2	SNMflMBP	149	140	TWEEIPALDKELK	10	119	3	1302.97	3905.89	1302.97	3905.88	2.68993		11983	JOW_1088_XL_XiViewer_spectra.mgf	JOW_1088_XL_XiViewer_spectra.mgf	337		196.085	20.0 ppm		FALSE	FALSE				Self	TT
11983_17	SNMflMBP	95	79	FGGYAQSGLLAEITPDKAFQDK	17	SNMflMBP	1346	1340	NDIAHLKEYR	7	166	4	953.234	3808.91	953.234	3808.91	0.631787		11983	JOW_1088_XL_XiViewer_spectra.mgf	JOW_1088_XL_XiViewer_spectra.mgf	331		196.085	20.0 ppm		FALSE	FALSE				Self	TT
11983_202	SNMflMBP	95	79	FGGYAQSGLLAEITPDKAFQDK	17	SNMflMBP	1346	1340	NDIAHLKEYR	7	117	5	762.789	3808.91	762.788	3808.91	1.26986		11983	JOW_1088_XL_XiViewer_spectra.mgf	JOW_1088_XL_XiViewer_spectra.mgf	722		196.085	20.0 ppm		FALSE	FALSE				Self	TT
11983_227	SNMflMBP	58	55	LEEKFPQVAATGDGPDIIFWAHDR	4	SNMflMBP	852	850	YTKDLK	3	116	5	735.776	3673.84	735.776	3673.84	0.835054		11983	JOW_1088_XL_XiViewer_spectra.mgf	JOW_1088_XL_XiViewer_spectra.mgf	5		196.085	20.0 ppm		FALSE	FALSE				Self	TT
11983_19	SNMflMBP	95	79	FGGYAQSGLLAEITPDKAFQDK	17	SNMflMBP	187	183	YENGKYDIK	5	206	4	920.959	3679.81	920.958	3679.8	0.555765		11983	JOW_1088_XL_XiViewer_spectra.mgf	JOW_1088_XL_XiViewer_spectra.mgf	540		196.085	20.0 ppm		FALSE	FALSE				Self	TT
11983_22	SNMflMBP	95	79	FGGYAQSGLLAEITPDKAFQDK	17	SNMflMBP	187	183	YENGKYDIK	5	101	4	920.956	3679.79	920.958	3679.8	-2.73329		11983	JOW_1088_XL_XiViewer_spectra.mgf	JOW_1088_XL_XiViewer_spectra.mgf	164		196.085	20.0 ppm		FALSE	FALSE				Self	TT
11983_39	SNMflMBP	95	79	FGGYAQSGLLAEITPDKAFQDK	17	SNMflMBP	187	183	YENGKYDIK	5	86	4	920.961	3679.81	920.958	3679.8	2.54615		11983	JOW_1088_XL_XiViewer_spectra.mgf	JOW_1088_XL_XiViewer_spectra.mgf	425		196.085	20.0 ppm		FALSE	FALSE				Self	TT
11983_54	SNMflMBP	95	79	FGGYAQSGLLAEITPDKAFQDK	17	SNMflMBP	187	183	YENGKYDIK	5	182	4	920.959	3679.81	920.958	3679.8	0.224035		11983	JOW_1088_XL_XiViewer_spectra.mgf	JOW_1088_XL_XiViewer_spectra.mgf	738		196.085	20.0 ppm		FALSE	FALSE				Self	TT
11983_55	SNMflMBP	95	79	FGGYAQSGLLAEITPDKAFQDK	17	SNMflMBP	187	183	YENGKYDIK	5	51	5	736.969	3679.81	736.968	3679.8	0.519006		11983	JOW_1088_XL_XiViewer_spectra.mgf	JOW_1088_XL_XiViewer_spectra.mgf	312		196.085	20.0 ppm		FALSE	FALSE				Self	TT
11983_133	SNMflMBP	95	79	FGGYAQSGLLAEITPDKAFQDK	17	SNMflMBP	187	183	YENGKYDIK	5	129	4	920.955	3679.79	920.958	3679.8	-3.2088		11983	JOW_1088_XL_XiViewer_spectra.mgf	JOW_1088_XL_XiViewer_spectra.mgf	528		196.085	20.0 ppm		FALSE	FALSE				Self	TT
11983_336	SNMflMBP	95	79	FGGYAQSGLLAEITPDKAFQDK	17	SNMflMBP	187	183	YENGKYDIK	5	93	5	736.97	3679.81	736.968	3679.8	2.44827		11983	JOW_1088_XL_XiViewer_spectra.mgf	JOW_1088_XL_XiViewer_spectra.mgf	414		196.085	20.0 ppm		FALSE	FALSE				Self	TT
11983_338	SNMflMBP	95	79	FGGYAQSGLLAEITPDKAFQDK	17	SNMflMBP	187	183	YENGKYDIK	5	139	4	920.96	3679.81	920.958	3679.8	2.05744		11983	JOW_1088_XL_XiViewer_spectra.mgf	JOW_1088_XL_XiViewer_spectra.mgf	519		196.085	20.0 ppm		FALSE	FALSE				Self	TT
11983_352	SNMflMBP	95	79	FGGYAQSGLLAEITPDKAFQDK	17	SNMflMBP	187	183	YENGKYDIK	5	73	4	920.961	3679.82	920.958	3679.8	3.1652		11983	JOW_1088_XL_XiViewer_spectra.mgf	JOW_1088_XL_XiViewer_spectra.mgf	408		196.085	20.0 ppm		FALSE	FALSE				Self	TT
11983_639	SNMflMBP	95	79	FGGYAQSGLLAEITPDKAFQDK	17	SNMflMBP	187	183	YENGKYDIK	5	143	4	920.962	3679.82	920.958	3679.8	3.36328		11983	JOW_1088_XL_XiViewer_spectra.mgf	JOW_1088_XL_XiViewer_spectra.mgf	353		196.085	20.0 ppm		FALSE	FALSE				Self	TT
11983_641	SNMflMBP	95	79	FGGYAQSGLLAEITPDKAFQDK	17	SNMflMBP	187	183	YENGKYDIK	5	114	5	736.97	3679.82	736.968	3679.8	3.04174		11983	JOW_1088_XL_XiViewer_spectra.mgf	JOW_1088_XL_XiViewer_spectra.mgf	242		196.085	20.0 ppm		FALSE	FALSE				Self	TT
11983_24	SNMflMBP	27	19	LVIWINGDKGYNGLAEVGK	9	SNMflMBP	309	308	DKPLGAVALK	2	116	5	651.366	3251.79	651.366	3251.79	0.434535		11983	JOW_1088_XL_XiViewer_spectra.mgf	JOW_1088_XL_XiViewer_spectra.mgf	163		196.085	20.0 ppm		FALSE	FALSE				Self	TT
11983_25	SNMflMBP	27	19	LVIWINGDKGYNGLAEVGK	9	SNMflMBP	309	308	DKPLGAVALK	2	94	4	813.952	3251.78	813.955	3251.79	-3.59756		11983	JOW_1088_XL_XiViewer_spectra.mgf	JOW_1088_XL_XiViewer_spectra.mgf	17		196.085	20.0 ppm		FALSE	FALSE				Self	TT
11983_58	SNMflMBP	27	19	LVIWINGDKGYNGLAEVGK	9	SNMflMBP	309	308	DKPLGAVALK	2	51	4	813.954	3251.79	813.955	3251.79	-1.39161		11983	JOW_1088_XL_XiViewer_spectra.mgf	JOW_1088_XL_XiViewer_spectra.mgf	594		196.085	20.0 ppm		FALSE	FALSE				Self	TT
11983_164	SNMflMBP	27	19	LVIWINGDKGYNGLAEVGK	9	SNMflMBP	309	308	DKPLGAVALK	2	137	5	651.366	3251.8	651.366	3251.79	1.1109		11983	JOW_1088_XL_XiViewer_spectra.mgf	JOW_1088_XL_XiViewer_spectra.mgf	4		196.085	20.0 ppm		FALSE	FALSE				Self	TT
11983_165	SNMflMBP	27	19	LVIWINGDKGYNGLAEVGK	9	SNMflMBP	309	308	DKPLGAVALK	2	102	4	813.958	3251.8	813.955	3251.79	3.68641		11983	JOW_1088_XL_XiViewer_spectra.mgf	JOW_1088_XL_XiViewer_spectra.mgf	382		196.085	20.0 ppm		FALSE	FALSE				Self	TT
11983_228	SNMflMBP	27	19	LVIWINGDKGYNGLAEVGK	9	SNMflMBP	309	308	DKPLGAVALK	2	102	4	813.951	3251.77	813.955	3251.79	-5.3787		11983	JOW_1088_XL_XiViewer_spectra.mgf	JOW_1088_XL_XiViewer_spectra.mgf	322		196.085	20.0 ppm		FALSE	FALSE				Self	TT
11983_357	SNMflMBP	27	19	LVIWINGDKGYNGLAEVGK	9	SNMflMBP	309	308	DKPLGAVALK	2	163	4	813.958	3251.8	813.955	3251.79	3.24002		11983	JOW_1088_XL_XiViewer_spectra.mgf	JOW_1088_XL_XiViewer_spectra.mgf	596		196.085	20.0 ppm		FALSE	FALSE				Self	TT
11983_359	SNMflMBP	27	19	LVIWINGDKGYNGLAEVGK	9	SNMflMBP	309	308	DKPLGAVALK	2	173	3	1084.94	3251.8	1084.94	3251.79	3.16518		11983	JOW_1088_XL_XiViewer_spectra.mgf	JOW_1088_XL_XiViewer_spectra.mgf	468		196.085	20.0 ppm		FALSE	FALSE				Self	TT
11983_360	SNMflMBP	27	19	LVIWINGDKGYNGLAEVGK	9	SNMflMBP	309	308	DKPLGAVALK	2	145	4	813.956	3251.8	813.955	3251.79	1.47027		11983	JOW_1088_XL_XiViewer_spectra.mgf	JOW_1088_XL_XiViewer_spectra.mgf	546		196.085	20.0 ppm		FALSE	FALSE				Self	TT
11983_645	SNMflMBP	27	19	LVIWINGDKGYNGLAEVGK	9	SNMflMBP	309	308	DKPLGAVALK	2	134	4	813.958	3251.8	813.955	3251.79	3.30921		11983	JOW_1088_XL_XiViewer_spectra.mgf	JOW_1088_XL_XiViewer_spectra.mgf	764		196.085	20.0 ppm		FALSE	FALSE				Self	TT
11983_646	SNMflMBP	27	19	LVIWINGDKGYNGLAEVGK	9	SNMflMBP	309	308	DKPLGAVALK	2	72	3	1084.94	3251.8	1084.94	3251.79	3.67591		11983	JOW_1088_XL_XiViewer_spectra.mgf	JOW_1088_XL_XiViewer_spectra.mgf	598		196.085	20.0 ppm		FALSE	FALSE				Self	TT
11983_26	SNMflMBP	1308	1306	VLKVFVPLLLVQDK	3	SNMflMBP	1348	1340	NDIAHLKEYR	9	88	6	511.633	3063.75	511.632	3063.75	1.26921		11983	JOW_1088_XL_XiViewer_spectra.mgf	JOW_1088_XL_XiViewer_spectra.mgf	711		196.085	20.0 ppm		FALSE	FALSE				Self	TT
11983_30	SNMflMBP	1308	1306	VLKVFVPLLLVQDK	3	SNMflMBP	1348	1340	NDIAHLKEYR	9	64	3	1022.25	3063.74	1022.26	3063.75	-2.11174		11983	JOW_1088_XL_XiViewer_spectra.mgf	JOW_1088_XL_XiViewer_spectra.mgf	54		196.085	20.0 ppm		FALSE	FALSE				Self	TT
11983_369	SNMflMBP	1308	1306	VLKVFVPLLLVQDK	3	SNMflMBP	1348	1340	NDIAHLKEYR	9	61	3	1022.26	3063.76	1022.26	3063.75	2.61509		11983	JOW_1088_XL_XiViewer_spectra.mgf	JOW_1088_XL_XiViewer_spectra.mgf	724		196.085	20.0 ppm		FALSE	FALSE				Self	TT
11983_370	SNMflMBP	1308	1306	VLKVFVPLLLVQDK	3	SNMflMBP	1348	1340	NDIAHLKEYR	9	81	5	613.759	3063.76	613.757	3063.75	2.5453		11983	JOW_1088_XL_XiViewer_spectra.mgf	JOW_1088_XL_XiViewer_spectra.mgf	207		196.085	20.0 ppm		FALSE	FALSE				Self	TT
11983_406	SNMflMBP	1308	1306	VLKVFVPLLLVQDK	3	SNMflMBP	1348	1340	NDIAHLKEYR	9	85	5	613.759	3063.76	613.757	3063.75	3.676		11983	JOW_1088_XL_XiViewer_spectra.mgf	JOW_1088_XL_XiViewer_spectra.mgf	592		196.085	20.0 ppm		FALSE	FALSE				Self	TT
11983_532	SNMflMBP	1308	1306	VLKVFVPLLLVQDK	3	SNMflMBP	1348	1340	NDIAHLKEYR	9	89	4	766.947	3063.76	766.944	3063.75	3.25772		11983	JOW_1088_XL_XiViewer_spectra.mgf	JOW_1088_XL_XiViewer_spectra.mgf	748		196.085	20.0 ppm		FALSE	FALSE				Self	TT
11983_382	SNMflMBP	1308	1306	VLKVFVPLLLVQDK	3	SNMflMBP	41	39	FEKDTGIK	3	60	3	915.206	2742.6	915.205	2742.59	1.35648		11983	JOW_1088_XL_XiViewer_spectra.mgf	JOW_1088_XL_XiViewer_spectra.mgf	488		196.085	20.0 ppm		FALSE	FALSE				Self	TT
11983_28	SNMflMBP	95	79	FGGYAQSGLLAEITPDKAFQDK	17	SNMflMBP	317	308	DKPLGAVALKSYEEELAK	10	88	5	903.271	4511.32	903.27	4511.31	2.06561		11983	JOW_1088_XL_XiViewer_spectra.mgf	JOW_1088_XL_XiViewer_spectra.mgf	60		196.085	20.0 ppm		FALSE	FALSE				Self	TT
11983_60	SNMflMBP	95	79	FGGYAQSGLLAEITPDKAFQDK	17	SNMflMBP	317	308	DKPLGAVALKSYEEELAK	10	137	4	1128.84	4511.32	1128.84	4511.31	3.05618		11983	JOW_1088_XL_XiViewer_spectra.mgf	JOW_1088_XL_XiViewer_spectra.mgf	219		196.085	20.0 ppm		FALSE	FALSE				Self	TT
11983_66	SNMflMBP	95	79	FGGYAQSGLLAEITPDKAFQDK	17	SNMflMBP	317	308	DKPLGAVALKSYEEELAK	10	133	4	1128.84	4511.33	1128.84	4511.31	4.78794		11983	JOW_1088_XL_XiViewer_spectra.mgf	JOW_1088_XL_XiViewer_spectra.mgf	454		196.085	20.0 ppm		FALSE	FALSE				Self	TT
11983_69	SNMflMBP	95	79	FGGYAQSGLLAEITPDKAFQDK	17	SNMflMBP	317	308	DKPLGAVALKSYEEELAK	10	88	5	903.272	4511.33	903.27	4511.31	3.14796		11983	JOW_1088_XL_XiViewer_spectra.mgf	JOW_1088_XL_XiViewer_spectra.mgf	315		196.085	20.0 ppm		FALSE	FALSE				Self	TT
11983_83	SNMflMBP	95	79	FGGYAQSGLLAEITPDKAFQDK	17	SNMflMBP	317	308	DKPLGAVALKSYEEELAK	10	125	4	1128.84	4511.32	1128.84	4511.31	2.29854		11983	JOW_1088_XL_XiViewer_spectra.mgf	JOW_1088_XL_XiViewer_spectra.mgf	114		196.085	20.0 ppm		FALSE	FALSE				Self	TT
11983_138	SNMflMBP	95	79	FGGYAQSGLLAEITPDKAFQDK	17	SNMflMBP	317	308	DKPLGAVALKSYEEELAK	10	131	7	645.481	4511.31	645.48	4511.31	0.558476		11983	JOW_1088_XL_XiViewer_spectra.mgf	JOW_1088_XL_XiViewer_spectra.mgf	209		196.085	20.0 ppm		FALSE	FALSE				Self	TT
11983_140	SNMflMBP	95	79	FGGYAQSGLLAEITPDKAFQDK	17	SNMflMBP	317	308	DKPLGAVALKSYEEELAK	10	168	4	1128.84	4511.32	1128.84	4511.31	1.12196		11983	JOW_1088_XL_XiViewer_spectra.mgf	JOW_1088_XL_XiViewer_spectra.mgf	298		196.085	20.0 ppm		FALSE	FALSE				Self	TT
11983_141	SNMflMBP	95	79	FGGYAQSGLLAEITPDKAFQDK	17	SNMflMBP	317	308	DKPLGAVALKSYEEELAK	10	107	4	1128.84	4511.32	1128.84	4511.31	1.12196		11983	JOW_1088_XL_XiViewer_spectra.mgf	JOW_1088_XL_XiViewer_spectra.mgf	195		196.085	20.0 ppm		FALSE	FALSE				Self	TT
11983_169	SNMflMBP	95	79	FGGYAQSGLLAEITPDKAFQDK	17	SNMflMBP	317	308	DKPLGAVALKSYEEELAK	10	174	6	752.892	4511.31	752.892	4511.31	-0.155655		11983	JOW_1088_XL_XiViewer_spectra.mgf	JOW_1088_XL_XiViewer_spectra.mgf	537		196.085	20.0 ppm		FALSE	FALSE				Self	TT
11983_172	SNMflMBP	95	79	FGGYAQSGLLAEITPDKAFQDK	17	SNMflMBP	317	308	DKPLGAVALKSYEEELAK	10	120	5	903.271	4511.32	903.27	4511.31	1.94432		11983	JOW_1088_XL_XiViewer_spectra.mgf	JOW_1088_XL_XiViewer_spectra.mgf	420		196.085	20.0 ppm		FALSE	FALSE				Self	TT
11983_173	SNMflMBP	95	79	FGGYAQSGLLAEITPDKAFQDK	17	SNMflMBP	317	308	DKPLGAVALKSYEEELAK	10	112	4	1128.84	4511.32	1128.84	4511.31	2.96195		11983	JOW_1088_XL_XiViewer_spectra.mgf	JOW_1088_XL_XiViewer_spectra.mgf	564		196.085	20.0 ppm		FALSE	FALSE				Self	TT
11983_176	SNMflMBP	95	79	FGGYAQSGLLAEITPDKAFQDK	17	SNMflMBP	317	308	DKPLGAVALKSYEEELAK	10	134	5	903.273	4511.33	903.27	4511.31	4.37961		11983	JOW_1088_XL_XiViewer_spectra.mgf	JOW_1088_XL_XiViewer_spectra.mgf	110		196.085	20.0 ppm		FALSE	FALSE				Self	TT
11983_178	SNMflMBP	95	79	FGGYAQSGLLAEITPDKAFQDK	17	SNMflMBP	317	308	DKPLGAVALKSYEEELAK	10	56	4	1128.84	4511.33	1128.84	4511.31	3.28665		11983	JOW_1088_XL_XiViewer_spectra.mgf	JOW_1088_XL_XiViewer_spectra.mgf	709		196.085	20.0 ppm		FALSE	FALSE				Self	TT
11983_181	SNMflMBP	95	79	FGGYAQSGLLAEITPDKAFQDK	17	SNMflMBP	317	308	DKPLGAVALKSYEEELAK	10	108	5	903.272	4511.32	903.27	4511.31	2.62079		11983	JOW_1088_XL_XiViewer_spectra.mgf	JOW_1088_XL_XiViewer_spectra.mgf	210		196.085	20.0 ppm		FALSE	FALSE				Self	TT
11983_183	SNMflMBP	95	79	FGGYAQSGLLAEITPDKAFQDK	17	SNMflMBP	317	308	DKPLGAVALKSYEEELAK	10	95	5	903.273	4511.33	903.27	4511.31	3.77079		11983	JOW_1088_XL_XiViewer_spectra.mgf	JOW_1088_XL_XiViewer_spectra.mgf	469		196.085	20.0 ppm		FALSE	FALSE				Self	TT
11983_185	SNMflMBP	95	79	FGGYAQSGLLAEITPDKAFQDK	17	SNMflMBP	317	308	DKPLGAVALKSYEEELAK	10	102	5	903.271	4511.32	903.27	4511.31	1.94432		11983	JOW_1088_XL_XiViewer_spectra.mgf	JOW_1088_XL_XiViewer_spectra.mgf	683		196.085	20.0 ppm		FALSE	FALSE				Self	TT
11983_204	SNMflMBP	95	79	FGGYAQSGLLAEITPDKAFQDK	17	SNMflMBP	317	308	DKPLGAVALKSYEEELAK	10	137	5	903.27	4511.31	903.27	4511.31	0.388445		11983	JOW_1088_XL_XiViewer_spectra.mgf	JOW_1088_XL_XiViewer_spectra.mgf	593		196.085	20.0 ppm		FALSE	FALSE				Self	TT
11983_205	SNMflMBP	95	79	FGGYAQSGLLAEITPDKAFQDK	17	SNMflMBP	317	308	DKPLGAVALKSYEEELAK	10	109	5	903.271	4511.32	903.27	4511.31	1.40315		11983	JOW_1088_XL_XiViewer_spectra.mgf	JOW_1088_XL_XiViewer_spectra.mgf	628		196.085	20.0 ppm		FALSE	FALSE				Self	TT
11983_206	SNMflMBP	95	79	FGGYAQSGLLAEITPDKAFQDK	17	SNMflMBP	317	308	DKPLGAVALKSYEEELAK	10	81	4	1128.84	4511.32	1128.84	4511.31	1.44666		11983	JOW_1088_XL_XiViewer_spectra.mgf	JOW_1088_XL_XiViewer_spectra.mgf	214		196.085	20.0 ppm		FALSE	FALSE				Self	TT
11983_207	SNMflMBP	95	79	FGGYAQSGLLAEITPDKAFQDK	17	SNMflMBP	317	308	DKPLGAVALKSYEEELAK	10	137	5	903.272	4511.32	903.27	4511.31	2.28256		11983	JOW_1088_XL_XiViewer_spectra.mgf	JOW_1088_XL_XiViewer_spectra.mgf	429		196.085	20.0 ppm		FALSE	FALSE				Self	TT
11983_208	SNMflMBP	95	79	FGGYAQSGLLAEITPDKAFQDK	17	SNMflMBP	317	308	DKPLGAVALKSYEEELAK	10	120	5	903.272	4511.32	903.27	4511.31	2.21491		11983	JOW_1088_XL_XiViewer_spectra.mgf	JOW_1088_XL_XiViewer_spectra.mgf	682		196.085	20.0 ppm		FALSE	FALSE				Self	TT
11983_230	SNMflMBP	95	79	FGGYAQSGLLAEITPDKAFQDK	17	SNMflMBP	317	308	DKPLGAVALKSYEEELAK	10	125	3	1504.78	4511.32	1504.78	4511.31	1.12535		11983	JOW_1088_XL_XiViewer_spectra.mgf	JOW_1088_XL_XiViewer_spectra.mgf	508		196.085	20.0 ppm		FALSE	FALSE				Self	TT
11983_231	SNMflMBP	95	79	FGGYAQSGLLAEITPDKAFQDK	17	SNMflMBP	317	308	DKPLGAVALKSYEEELAK	10	108	5	903.271	4511.32	903.27	4511.31	1.95832		11983	JOW_1088_XL_XiViewer_spectra.mgf	JOW_1088_XL_XiViewer_spectra.mgf	84		196.085	20.0 ppm		FALSE	FALSE				Self	TT
11983_240	SNMflMBP	95	79	FGGYAQSGLLAEITPDKAFQDK	17	SNMflMBP	317	308	DKPLGAVALKSYEEELAK	10	151	6	752.893	4511.31	752.892	4511.31	0.588933		11983	JOW_1088_XL_XiViewer_spectra.mgf	JOW_1088_XL_XiViewer_spectra.mgf	280		196.085	20.0 ppm		FALSE	FALSE				Self	TT
11983_241	SNMflMBP	95	79	FGGYAQSGLLAEITPDKAFQDK	17	SNMflMBP	317	308	DKPLGAVALKSYEEELAK	10	143	4	1128.84	4511.32	1128.84	4511.31	1.46066		11983	JOW_1088_XL_XiViewer_spectra.mgf	JOW_1088_XL_XiViewer_spectra.mgf	473		196.085	20.0 ppm		FALSE	FALSE				Self	TT
11983_243	SNMflMBP	95	79	FGGYAQSGLLAEITPDKAFQDK	17	SNMflMBP	317	308	DKPLGAVALKSYEEELAK	10	74	4	1128.83	4511.31	1128.84	4511.31	-0.920505		11983	JOW_1088_XL_XiViewer_spectra.mgf	JOW_1088_XL_XiViewer_spectra.mgf	517		196.085	20.0 ppm		FALSE	FALSE				Self	TT
11983_244	SNMflMBP	95	79	FGGYAQSGLLAEITPDKAFQDK	17	SNMflMBP	317	308	DKPLGAVALKSYEEELAK	10	133	5	903.27	4511.31	903.27	4511.31	0.402447		11983	JOW_1088_XL_XiViewer_spectra.mgf	JOW_1088_XL_XiViewer_spectra.mgf	580		196.085	20.0 ppm		FALSE	FALSE				Self	TT
11983_245	SNMflMBP	95	79	FGGYAQSGLLAEITPDKAFQDK	17	SNMflMBP	317	308	DKPLGAVALKSYEEELAK	10	148	4	1128.84	4511.32	1128.84	4511.31	2.11007		11983	JOW_1088_XL_XiViewer_spectra.mgf	JOW_1088_XL_XiViewer_spectra.mgf	99		196.085	20.0 ppm		FALSE	FALSE				Self	TT
11983_250	SNMflMBP	95	79	FGGYAQSGLLAEITPDKAFQDK	17	SNMflMBP	317	308	DKPLGAVALKSYEEELAK	10	106	5	903.272	4511.32	903.27	4511.31	2.3642		11983	JOW_1088_XL_XiViewer_spectra.mgf	JOW_1088_XL_XiViewer_spectra.mgf	599		196.085	20.0 ppm		FALSE	FALSE				Self	TT
11983_372	SNMflMBP	95	79	FGGYAQSGLLAEITPDKAFQDK	17	SNMflMBP	317	308	DKPLGAVALKSYEEELAK	10	142	5	903.273	4511.33	903.27	4511.31	3.33525		11983	JOW_1088_XL_XiViewer_spectra.mgf	JOW_1088_XL_XiViewer_spectra.mgf	761		196.085	20.0 ppm		FALSE	FALSE				Self	TT
11983_373	SNMflMBP	95	79	FGGYAQSGLLAEITPDKAFQDK	17	SNMflMBP	317	308	DKPLGAVALKSYEEELAK	10	157	4	1128.84	4511.33	1128.84	4511.31	3.81897		11983	JOW_1088_XL_XiViewer_spectra.mgf	JOW_1088_XL_XiViewer_spectra.mgf	44		196.085	20.0 ppm		FALSE	FALSE				Self	TT
11983_374	SNMflMBP	95	79	FGGYAQSGLLAEITPDKAFQDK	17	SNMflMBP	317	308	DKPLGAVALKSYEEELAK	10	168	6	752.895	4511.32	752.892	4511.31	3.05938		11983	JOW_1088_XL_XiViewer_spectra.mgf	JOW_1088_XL_XiViewer_spectra.mgf	140		196.085	20.0 ppm		FALSE	FALSE				Self	TT
11983_375	SNMflMBP	95	79	FGGYAQSGLLAEITPDKAFQDK	17	SNMflMBP	317	308	DKPLGAVALKSYEEELAK	10	169	5	903.271	4511.32	903.27	4511.31	1.77802		11983	JOW_1088_XL_XiViewer_spectra.mgf	JOW_1088_XL_XiViewer_spectra.mgf	45		196.085	20.0 ppm		FALSE	FALSE				Self	TT
11983_377	SNMflMBP	95	79	FGGYAQSGLLAEITPDKAFQDK	17	SNMflMBP	317	308	DKPLGAVALKSYEEELAK	10	74	6	752.893	4511.32	752.892	4511.31	1.11672		11983	JOW_1088_XL_XiViewer_spectra.mgf	JOW_1088_XL_XiViewer_spectra.mgf	646		196.085	20.0 ppm		FALSE	FALSE				Self	TT
11983_380	SNMflMBP	95	79	FGGYAQSGLLAEITPDKAFQDK	17	SNMflMBP	317	308	DKPLGAVALKSYEEELAK	10	146	5	903.271	4511.32	903.27	4511.31	1.62634		11983	JOW_1088_XL_XiViewer_spectra.mgf	JOW_1088_XL_XiViewer_spectra.mgf	98		196.085	20.0 ppm		FALSE	FALSE				Self	TT
11983_384	SNMflMBP	95	79	FGGYAQSGLLAEITPDKAFQDK	17	SNMflMBP	317	308	DKPLGAVALKSYEEELAK	10	118	5	903.272	4511.32	903.27	4511.31	2.50649		11983	JOW_1088_XL_XiViewer_spectra.mgf	JOW_1088_XL_XiViewer_spectra.mgf	416		196.085	20.0 ppm		FALSE	FALSE				Self	TT
11983_386	SNMflMBP	95	79	FGGYAQSGLLAEITPDKAFQDK	17	SNMflMBP	317	308	DKPLGAVALKSYEEELAK	10	96	4	1128.84	4511.34	1128.84	4511.31	5.54964		11983	JOW_1088_XL_XiViewer_spectra.mgf	JOW_1088_XL_XiViewer_spectra.mgf	318		196.085	20.0 ppm		FALSE	FALSE				Self	TT
11983_534	SNMflMBP	95	79	FGGYAQSGLLAEITPDKAFQDK	17	SNMflMBP	317	308	DKPLGAVALKSYEEELAK	10	139	5	903.271	4511.32	903.27	4511.31	2.1017		11983	JOW_1088_XL_XiViewer_spectra.mgf	JOW_1088_XL_XiViewer_spectra.mgf	498		196.085	20.0 ppm		FALSE	FALSE				Self	TT
11983_535	SNMflMBP	95	79	FGGYAQSGLLAEITPDKAFQDK	17	SNMflMBP	317	308	DKPLGAVALKSYEEELAK	10	178	5	903.269	4511.31	903.27	4511.31	-0.614162		11983	JOW_1088_XL_XiViewer_spectra.mgf	JOW_1088_XL_XiViewer_spectra.mgf	463		196.085	20.0 ppm		FALSE	FALSE				Self	TT
11983_536	SNMflMBP	95	79	FGGYAQSGLLAEITPDKAFQDK	17	SNMflMBP	317	308	DKPLGAVALKSYEEELAK	10	153	4	1128.84	4511.31	1128.84	4511.31	0.0764717		11983	JOW_1088_XL_XiViewer_spectra.mgf	JOW_1088_XL_XiViewer_spectra.mgf	127		196.085	20.0 ppm		FALSE	FALSE				Self	TT
11983_537	SNMflMBP	95	79	FGGYAQSGLLAEITPDKAFQDK	17	SNMflMBP	317	308	DKPLGAVALKSYEEELAK	10	167	5	903.273	4511.33	903.27	4511.31	3.43484		11983	JOW_1088_XL_XiViewer_spectra.mgf	JOW_1088_XL_XiViewer_spectra.mgf	475		196.085	20.0 ppm		FALSE	FALSE				Self	TT
11983_538	SNMflMBP	95	79	FGGYAQSGLLAEITPDKAFQDK	17	SNMflMBP	317	308	DKPLGAVALKSYEEELAK	10	158	4	1128.84	4511.33	1128.84	4511.31	4.09515		11983	JOW_1088_XL_XiViewer_spectra.mgf	JOW_1088_XL_XiViewer_spectra.mgf	547		196.085	20.0 ppm		FALSE	FALSE				Self	TT
11983_539	SNMflMBP	95	79	FGGYAQSGLLAEITPDKAFQDK	17	SNMflMBP	317	308	DKPLGAVALKSYEEELAK	10	138	6	752.896	4511.33	752.892	4511.31	4.69953		11983	JOW_1088_XL_XiViewer_spectra.mgf	JOW_1088_XL_XiViewer_spectra.mgf	515		196.085	20.0 ppm		FALSE	FALSE				Self	TT
11983_541	SNMflMBP	95	79	FGGYAQSGLLAEITPDKAFQDK	17	SNMflMBP	317	308	DKPLGAVALKSYEEELAK	10	165	5	903.273	4511.33	903.27	4511.31	4.32338		11983	JOW_1088_XL_XiViewer_spectra.mgf	JOW_1088_XL_XiViewer_spectra.mgf	66		196.085	20.0 ppm		FALSE	FALSE				Self	TT
11983_542	SNMflMBP	95	79	FGGYAQSGLLAEITPDKAFQDK	17	SNMflMBP	317	308	DKPLGAVALKSYEEELAK	10	145	4	1128.84	4511.34	1128.84	4511.31	5.73828		11983	JOW_1088_XL_XiViewer_spectra.mgf	JOW_1088_XL_XiViewer_spectra.mgf	684		196.085	20.0 ppm		FALSE	FALSE				Self	TT
11983_544	SNMflMBP	95	79	FGGYAQSGLLAEITPDKAFQDK	17	SNMflMBP	317	308	DKPLGAVALKSYEEELAK	10	167	5	903.271	4511.32	903.27	4511.31	1.69893		11983	JOW_1088_XL_XiViewer_spectra.mgf	JOW_1088_XL_XiViewer_spectra.mgf	375		196.085	20.0 ppm		FALSE	FALSE				Self	TT
11983_549	SNMflMBP	95	79	FGGYAQSGLLAEITPDKAFQDK	17	SNMflMBP	317	308	DKPLGAVALKSYEEELAK	10	109	4	1128.84	4511.34	1128.84	4511.31	6.11582		11983	JOW_1088_XL_XiViewer_spectra.mgf	JOW_1088_XL_XiViewer_spectra.mgf	494		196.085	20.0 ppm		FALSE	FALSE				Self	TT
11983_551	SNMflMBP	95	79	FGGYAQSGLLAEITPDKAFQDK	17	SNMflMBP	317	308	DKPLGAVALKSYEEELAK	10	55	5	903.273	4511.33	903.27	4511.31	3.93661		11983	JOW_1088_XL_XiViewer_spectra.mgf	JOW_1088_XL_XiViewer_spectra.mgf	775		196.085	20.0 ppm		FALSE	FALSE				Self	TT
11983_558	SNMflMBP	95	79	FGGYAQSGLLAEITPDKAFQDK	17	SNMflMBP	317	308	DKPLGAVALKSYEEELAK	10	95	4	1128.84	4511.34	1128.84	4511.31	5.62931		11983	JOW_1088_XL_XiViewer_spectra.mgf	JOW_1088_XL_XiViewer_spectra.mgf	182		196.085	20.0 ppm		FALSE	FALSE				Self	TT
11983_559	SNMflMBP	95	79	FGGYAQSGLLAEITPDKAFQDK	17	SNMflMBP	317	308	DKPLGAVALKSYEEELAK	10	101	5	903.274	4511.34	903.27	4511.31	5.40681		11983	JOW_1088_XL_XiViewer_spectra.mgf	JOW_1088_XL_XiViewer_spectra.mgf	111		196.085	20.0 ppm		FALSE	FALSE				Self	TT
11983_561	SNMflMBP	95	79	FGGYAQSGLLAEITPDKAFQDK	17	SNMflMBP	317	308	DKPLGAVALKSYEEELAK	10	100	5	903.274	4511.33	903.27	4511.31	4.64867		11983	JOW_1088_XL_XiViewer_spectra.mgf	JOW_1088_XL_XiViewer_spectra.mgf	666		196.085	20.0 ppm		FALSE	FALSE				Self	TT
11983_562	SNMflMBP	95	79	FGGYAQSGLLAEITPDKAFQDK	17	SNMflMBP	317	308	DKPLGAVALKSYEEELAK	10	53	4	1128.84	4511.34	1128.84	4511.31	6.34686		11983	JOW_1088_XL_XiViewer_spectra.mgf	JOW_1088_XL_XiViewer_spectra.mgf	245		196.085	20.0 ppm		FALSE	FALSE				Self	TT
11983_648	SNMflMBP	95	79	FGGYAQSGLLAEITPDKAFQDK	17	SNMflMBP	317	308	DKPLGAVALKSYEEELAK	10	134	5	903.273	4511.33	903.27	4511.31	3.40869		11983	JOW_1088_XL_XiViewer_spectra.mgf	JOW_1088_XL_XiViewer_spectra.mgf	486		196.085	20.0 ppm		FALSE	FALSE				Self	TT
11983_649	SNMflMBP	95	79	FGGYAQSGLLAEITPDKAFQDK	17	SNMflMBP	317	308	DKPLGAVALKSYEEELAK	10	147	4	1128.84	4511.33	1128.84	4511.31	3.6697		11983	JOW_1088_XL_XiViewer_spectra.mgf	JOW_1088_XL_XiViewer_spectra.mgf	42		196.085	20.0 ppm		FALSE	FALSE				Self	TT
11983_650	SNMflMBP	95	79	FGGYAQSGLLAEITPDKAFQDK	17	SNMflMBP	317	308	DKPLGAVALKSYEEELAK	10	160	5	903.273	4511.33	903.27	4511.31	3.64701		11983	JOW_1088_XL_XiViewer_spectra.mgf	JOW_1088_XL_XiViewer_spectra.mgf	544		196.085	20.0 ppm		FALSE	FALSE				Self	TT
11983_770	SNMflMBP	95	79	FGGYAQSGLLAEITPDKAFQDK	17	SNMflMBP	317	308	DKPLGAVALKSYEEELAK	10	54	4	1128.84	4511.34	1128.84	4511.31	5.44844		11983	JOW_1088_XL_XiViewer_spectra.mgf	JOW_1088_XL_XiViewer_spectra.mgf	730		196.085	20.0 ppm		FALSE	FALSE				Self	TT
11983_29	SNMflMBP	317	308	DKPLGAVALKSYEEELAK	10	SNMflMBP	100	96	AFQDKLYPFTWDAVR	5	105	3	1338.37	4012.08	1338.36	4012.06	3.19495		11983	JOW_1088_XL_XiViewer_spectra.mgf	JOW_1088_XL_XiViewer_spectra.mgf	367		196.085	20.0 ppm		FALSE	FALSE				Self	TT
11983_64	SNMflMBP	317	308	DKPLGAVALKSYEEELAK	10	SNMflMBP	100	96	AFQDKLYPFTWDAVR	5	82	5	803.421	4012.07	803.42	4012.06	1.63665		11983	JOW_1088_XL_XiViewer_spectra.mgf	JOW_1088_XL_XiViewer_spectra.mgf	451		196.085	20.0 ppm		FALSE	FALSE				Self	TT
11983_65	SNMflMBP	317	308	DKPLGAVALKSYEEELAK	10	SNMflMBP	100	96	AFQDKLYPFTWDAVR	5	98	3	1338.36	4012.07	1338.36	4012.06	1.27812		11983	JOW_1088_XL_XiViewer_spectra.mgf	JOW_1088_XL_XiViewer_spectra.mgf	8		196.085	20.0 ppm		FALSE	FALSE				Self	TT
11983_142	SNMflMBP	317	308	DKPLGAVALKSYEEELAK	10	SNMflMBP	100	96	AFQDKLYPFTWDAVR	5	155	4	1004.02	4012.07	1004.02	4012.06	1.61005		11983	JOW_1088_XL_XiViewer_spectra.mgf	JOW_1088_XL_XiViewer_spectra.mgf	660		196.085	20.0 ppm		FALSE	FALSE				Self	TT
11983_387	SNMflMBP	317	308	DKPLGAVALKSYEEELAK	10	SNMflMBP	100	96	AFQDKLYPFTWDAVR	5	124	6	669.686	4012.07	669.684	4012.06	3.18526		11983	JOW_1088_XL_XiViewer_spectra.mgf	JOW_1088_XL_XiViewer_spectra.mgf	496		196.085	20.0 ppm		FALSE	FALSE				Self	TT
11983_546	SNMflMBP	317	308	DKPLGAVALKSYEEELAK	10	SNMflMBP	100	96	AFQDKLYPFTWDAVR	5	62	4	1004.03	4012.08	1004.02	4012.06	3.21294		11983	JOW_1088_XL_XiViewer_spectra.mgf	JOW_1088_XL_XiViewer_spectra.mgf	383		196.085	20.0 ppm		FALSE	FALSE				Self	TT
11983_31	SNMflMBP	149	140	TWEEIPALDKELK	10	SNMflMBP	212	202	AGLTFLVDLIKNK	11	161	4	800.447	3197.76	800.447	3197.76	0.621364		11983	JOW_1088_XL_XiViewer_spectra.mgf	JOW_1088_XL_XiViewer_spectra.mgf	389		196.085	20.0 ppm		FALSE	FALSE				Self	TT
11983_72	SNMflMBP	149	140	TWEEIPALDKELK	10	SNMflMBP	212	202	AGLTFLVDLIKNK	11	99	4	800.45	3197.77	800.447	3197.76	3.82796		11983	JOW_1088_XL_XiViewer_spectra.mgf	JOW_1088_XL_XiViewer_spectra.mgf	26		196.085	20.0 ppm		FALSE	FALSE				Self	TT
11983_33	SNMflMBP	201	192	DVGVDNAGAKAGLTFLVDLIK	10	SNMflMBP	852	850	YTKDLK	3	80	4	770.425	3077.67	770.423	3077.66	1.32908		11983	JOW_1088_XL_XiViewer_spectra.mgf	JOW_1088_XL_XiViewer_spectra.mgf	686		196.085	20.0 ppm		FALSE	FALSE				Self	TT
11983_34	SNMflMBP	114	111	YNGKLIAYPIAVEALSLIYNK	4	SNMflMBP	187	183	YENGKYDIK	5	104	4	920.244	3676.95	920.242	3676.94	2.05029		11983	JOW_1088_XL_XiViewer_spectra.mgf	JOW_1088_XL_XiViewer_spectra.mgf	1		196.085	20.0 ppm		FALSE	FALSE				Self	TT
11983_235	SNMflMBP	114	111	YNGKLIAYPIAVEALSLIYNK	4	SNMflMBP	187	183	YENGKYDIK	5	55	3	1226.65	3676.94	1226.65	3676.94	0.245696		11983	JOW_1088_XL_XiViewer_spectra.mgf	JOW_1088_XL_XiViewer_spectra.mgf	371		196.085	20.0 ppm		FALSE	FALSE				Self	TT
11983_400	SNMflMBP	114	111	YNGKLIAYPIAVEALSLIYNK	4	SNMflMBP	187	183	YENGKYDIK	5	65	3	1226.66	3676.95	1226.65	3676.94	2.49668		11983	JOW_1088_XL_XiViewer_spectra.mgf	JOW_1088_XL_XiViewer_spectra.mgf	351		196.085	20.0 ppm		FALSE	FALSE				Self	TT
11983_401	SNMflMBP	114	111	YNGKLIAYPIAVEALSLIYNK	4	SNMflMBP	187	183	YENGKYDIK	5	124	4	920.244	3676.94	920.242	3676.94	1.55514		11983	JOW_1088_XL_XiViewer_spectra.mgf	JOW_1088_XL_XiViewer_spectra.mgf	432		196.085	20.0 ppm		FALSE	FALSE				Self	TT
11983_573	SNMflMBP	114	111	YNGKLIAYPIAVEALSLIYNK	4	SNMflMBP	187	183	YENGKYDIK	5	86	4	920.246	3676.96	920.242	3676.94	4.2875		11983	JOW_1088_XL_XiViewer_spectra.mgf	JOW_1088_XL_XiViewer_spectra.mgf	152		196.085	20.0 ppm		FALSE	FALSE				Self	TT
11983_574	SNMflMBP	114	111	YNGKLIAYPIAVEALSLIYNK	4	SNMflMBP	187	183	YENGKYDIK	5	88	4	920.244	3676.95	920.242	3676.94	2.30173		11983	JOW_1088_XL_XiViewer_spectra.mgf	JOW_1088_XL_XiViewer_spectra.mgf	323		196.085	20.0 ppm		FALSE	FALSE				Self	TT
11983_37	SNMflMBP	1262	1260	LAKILISNPMoxEHR	3	UNOdelta	51	51	KQFEALK	1	131	4	649.864	2595.43	649.862	2595.42	2.44123		11983	JOW_1088_XL_XiViewer_spectra.mgf	JOW_1088_XL_XiViewer_spectra.mgf	361		196.085	20.0 ppm		FALSE	FALSE				Between	TT
11983_76	SNMflMBP	1262	1260	LAKILISNPMEHR	3	UNOdelta	51	51	KQFEALK	1	192	4	645.864	2579.43	645.864	2579.43	0.579492		11983	JOW_1088_XL_XiViewer_spectra.mgf	JOW_1088_XL_XiViewer_spectra.mgf	556		196.085	20.0 ppm		FALSE	FALSE				Between	TT
11983_77	SNMflMBP	1262	1260	LAKILISNPMEHR	3	UNOdelta	51	51	KQFEALK	1	122	3	860.818	2579.43	860.816	2579.43	2.28829		11983	JOW_1088_XL_XiViewer_spectra.mgf	JOW_1088_XL_XiViewer_spectra.mgf	639		196.085	20.0 ppm		FALSE	FALSE				Between	TT
11983_268	SNMflMBP	1262	1260	LAKILISNPMoxEHR	3	UNOdelta	51	51	KQFEALK	1	102	5	520.094	2595.43	520.091	2595.42	4.47185		11983	JOW_1088_XL_XiViewer_spectra.mgf	JOW_1088_XL_XiViewer_spectra.mgf	94		196.085	20.0 ppm		FALSE	FALSE				Between	TT
11983_269	SNMflMBP	1262	1260	LAKILISNPMoxEHR	3	UNOdelta	51	51	KQFEALK	1	204	4	649.866	2595.43	649.862	2595.42	5.48926		11983	JOW_1088_XL_XiViewer_spectra.mgf	JOW_1088_XL_XiViewer_spectra.mgf	109		196.085	20.0 ppm		FALSE	FALSE				Between	TT
11983_286	SNMflMBP	1262	1260	LAKILISNPMEHR	3	UNOdelta	51	51	KQFEALK	1	87	5	516.896	2579.44	516.892	2579.43	7.3054		11983	JOW_1088_XL_XiViewer_spectra.mgf	JOW_1088_XL_XiViewer_spectra.mgf	688		196.085	20.0 ppm		FALSE	FALSE				Between	TT
11983_287	SNMflMBP	1262	1260	LAKILISNPMEHR	3	UNOdelta	51	51	KQFEALK	1	184	4	645.867	2579.44	645.864	2579.43	5.38093		11983	JOW_1088_XL_XiViewer_spectra.mgf	JOW_1088_XL_XiViewer_spectra.mgf	278		196.085	20.0 ppm		FALSE	FALSE				Between	TT
11983_592	SNMflMBP	1262	1260	LAKILISNPMoxEHR	3	UNOdelta	51	51	KQFEALK	1	198	4	649.864	2595.43	649.862	2595.42	2.19185		11983	JOW_1088_XL_XiViewer_spectra.mgf	JOW_1088_XL_XiViewer_spectra.mgf	83		196.085	20.0 ppm		FALSE	FALSE				Between	TT
11983_593	SNMflMBP	1262	1260	LAKILISNPMoxEHR	3	UNOdelta	51	51	KQFEALK	1	89	3	866.149	2595.43	866.148	2595.42	2.26519		11983	JOW_1088_XL_XiViewer_spectra.mgf	JOW_1088_XL_XiViewer_spectra.mgf	757		196.085	20.0 ppm		FALSE	FALSE				Between	TT
11983_595	SNMflMBP	1262	1260	LAKILISNPMoxEHR	3	UNOdelta	51	51	KQFEALK	1	84	4	649.865	2595.43	649.862	2595.42	3.21234		11983	JOW_1088_XL_XiViewer_spectra.mgf	JOW_1088_XL_XiViewer_spectra.mgf	38		196.085	20.0 ppm		FALSE	FALSE				Between	TT
11983_613	SNMflMBP	1262	1260	LAKILISNPMEHR	3	UNOdelta	51	51	KQFEALK	1	194	5	516.894	2579.43	516.892	2579.43	2.18468		11983	JOW_1088_XL_XiViewer_spectra.mgf	JOW_1088_XL_XiViewer_spectra.mgf	402		196.085	20.0 ppm		FALSE	FALSE				Between	TT
11983_38	SNMflMBP	1204	1203	CcmSMELALQR	2	UNOdelta	51	51	KQFEALK	1	104	3	722.705	2165.09	722.706	2165.1	-1.25927		11983	JOW_1088_XL_XiViewer_spectra.mgf	JOW_1088_XL_XiViewer_spectra.mgf	665		196.085	20.0 ppm		FALSE	FALSE				Between	TT
11983_46	SNMflMBP	852	850	YTKDLK	3	UNOdelta	43	43	KQVTGK	1	167	3	541.643	1621.91	541.642	1621.9	1.60135		11983	JOW_1088_XL_XiViewer_spectra.mgf	JOW_1088_XL_XiViewer_spectra.mgf	266		196.085	20.0 ppm		FALSE	FALSE				Between	TT
11983_114	SNMflMBP	852	850	YTKDLK	3	UNOdelta	43	43	KQVTGK	1	252	3	541.643	1621.91	541.642	1621.9	1.82714		11983	JOW_1088_XL_XiViewer_spectra.mgf	JOW_1088_XL_XiViewer_spectra.mgf	565		196.085	20.0 ppm		FALSE	FALSE				Between	TT
11983_505	SNMflMBP	852	850	YTKDLK	3	UNOdelta	43	43	KQVTGK	1	192	4	406.483	1621.9	406.483	1621.9	0.048991		11983	JOW_1088_XL_XiViewer_spectra.mgf	JOW_1088_XL_XiViewer_spectra.mgf	211		196.085	20.0 ppm		FALSE	FALSE				Between	TT
11983_506	SNMflMBP	852	850	YTKDLK	3	UNOdelta	43	43	KQVTGK	1	109	4	406.484	1621.91	406.483	1621.9	1.20437		11983	JOW_1088_XL_XiViewer_spectra.mgf	JOW_1088_XL_XiViewer_spectra.mgf	117		196.085	20.0 ppm		FALSE	FALSE				Between	TT
11983_709	SNMflMBP	852	850	YTKDLK	3	UNOdelta	43	43	KQVTGK	1	140	4	406.483	1621.9	406.483	1621.9	0.048991		11983	JOW_1088_XL_XiViewer_spectra.mgf	JOW_1088_XL_XiViewer_spectra.mgf	693		196.085	20.0 ppm		FALSE	FALSE				Between	TT
11983_710	SNMflMBP	852	850	YTKDLK	3	UNOdelta	43	43	KQVTGK	1	123	3	541.642	1621.9	541.642	1621.9	0.659236		11983	JOW_1088_XL_XiViewer_spectra.mgf	JOW_1088_XL_XiViewer_spectra.mgf	492		196.085	20.0 ppm		FALSE	FALSE				Between	TT
11983_737	SNMflMBP	852	850	YTKDLK	3	UNOdelta	43	43	KQVTGK	1	111	4	406.484	1621.91	406.483	1621.9	2.90901		11983	JOW_1088_XL_XiViewer_spectra.mgf	JOW_1088_XL_XiViewer_spectra.mgf	609		196.085	20.0 ppm		FALSE	FALSE				Between	TT
11983_738	SNMflMBP	852	850	YTKDLK	3	UNOdelta	43	43	KQVTGK	1	95	4	406.484	1621.91	406.483	1621.9	2.53002		11983	JOW_1088_XL_XiViewer_spectra.mgf	JOW_1088_XL_XiViewer_spectra.mgf	603		196.085	20.0 ppm		FALSE	FALSE				Between	TT
11983_772	SNMflMBP	852	850	YTKDLK	3	UNOdelta	43	43	KQVTGK	1	189	4	406.483	1621.9	406.483	1621.9	0.425309		11983	JOW_1088_XL_XiViewer_spectra.mgf	JOW_1088_XL_XiViewer_spectra.mgf	222		196.085	20.0 ppm		FALSE	FALSE				Between	TT
11983_41	SNMflMBP	37	28	GYNGLAEVGKK	10	SNMflMBP	457	452	LSPTNKR	6	68	4	537.297	2145.16	537.296	2145.15	1.97793		11983	JOW_1088_XL_XiViewer_spectra.mgf	JOW_1088_XL_XiViewer_spectra.mgf	327		196.085	20.0 ppm		FALSE	FALSE				Self	TT
11983_473	SNMflMBP	37	28	GYNGLAEVGKK	10	SNMflMBP	457	452	LSPTNKR	6	99	3	716.06	2145.16	716.059	2145.15	1.82893		11983	JOW_1088_XL_XiViewer_spectra.mgf	JOW_1088_XL_XiViewer_spectra.mgf	626		196.085	20.0 ppm		FALSE	FALSE				Self	TT
11983_50	SNMflMBP	41	39	FEKDTGIK	3	SNMflMBP	852	850	YTKDLK	3	156	3	634.007	1899	634.007	1899	0.086947		11983	JOW_1088_XL_XiViewer_spectra.mgf	JOW_1088_XL_XiViewer_spectra.mgf	545		196.085	20.0 ppm		FALSE	FALSE				Self	TT
11983_99	SNMflMBP	41	39	FEKDTGIK	3	SNMflMBP	852	850	YTKDLK	3	70	4	475.757	1899	475.757	1899	0.819234		11983	JOW_1088_XL_XiViewer_spectra.mgf	JOW_1088_XL_XiViewer_spectra.mgf	287		196.085	20.0 ppm		FALSE	FALSE				Self	TT
11983_516	SNMflMBP	41	39	FEKDTGIK	3	SNMflMBP	852	850	YTKDLK	3	192	4	475.758	1899	475.757	1899	3.08854		11983	JOW_1088_XL_XiViewer_spectra.mgf	JOW_1088_XL_XiViewer_spectra.mgf	446		196.085	20.0 ppm		FALSE	FALSE				Self	TT
11983_743	SNMflMBP	41	39	FEKDTGIK	3	SNMflMBP	852	850	YTKDLK	3	78	4	475.758	1899	475.757	1899	2.95011		11983	JOW_1088_XL_XiViewer_spectra.mgf	JOW_1088_XL_XiViewer_spectra.mgf	227		196.085	20.0 ppm		FALSE	FALSE				Self	TT
11983_745	SNMflMBP	41	39	FEKDTGIK	3	SNMflMBP	852	850	YTKDLK	3	88	3	634.009	1899	634.007	1899	3.15651		11983	JOW_1088_XL_XiViewer_spectra.mgf	JOW_1088_XL_XiViewer_spectra.mgf	310		196.085	20.0 ppm		FALSE	FALSE				Self	TT
11983_51	SNMflMBP	187	183	YENGKYDIK	5	SNMflMBP	842	839	QATTGEIPPGR	4	52	3	817.739	2450.19	817.743	2450.21	-5.31956		11983	JOW_1088_XL_XiViewer_spectra.mgf	JOW_1088_XL_XiViewer_spectra.mgf	354		196.085	20.0 ppm		FALSE	FALSE				Self	TT
11983_52	SNMflMBP	27	19	LVIWINGDKGYNGLAEVGK	9	SNMflMBP	54	47	VTVEHPDKLEEK	8	67	4	916.991	3663.93	916.986	3663.91	5.25868		11983	JOW_1088_XL_XiViewer_spectra.mgf	JOW_1088_XL_XiViewer_spectra.mgf	472		196.085	20.0 ppm		FALSE	FALSE				Self	TT
11983_298	SNMflMBP	27	19	LVIWINGDKGYNGLAEVGK	9	SNMflMBP	54	47	VTVEHPDKLEEK	8	88	5	733.793	3663.93	733.79	3663.91	4.43173		11983	JOW_1088_XL_XiViewer_spectra.mgf	JOW_1088_XL_XiViewer_spectra.mgf	504		196.085	20.0 ppm		FALSE	FALSE				Self	TT
11983_299	SNMflMBP	27	19	LVIWINGDKGYNGLAEVGK	9	SNMflMBP	54	47	VTVEHPDKLEEK	8	94	4	916.989	3663.93	916.986	3663.91	3.08567		11983	JOW_1088_XL_XiViewer_spectra.mgf	JOW_1088_XL_XiViewer_spectra.mgf	357		196.085	20.0 ppm		FALSE	FALSE				Self	TT
11983_519	SNMflMBP	27	19	LVIWINGDKGYNGLAEVGK	9	SNMflMBP	54	47	VTVEHPDKLEEK	8	115	5	733.793	3663.93	733.79	3663.91	4.34487		11983	JOW_1088_XL_XiViewer_spectra.mgf	JOW_1088_XL_XiViewer_spectra.mgf	347		196.085	20.0 ppm		FALSE	FALSE				Self	TT
11983_53	SNMflMBP	868	866	ATKCcmLAPVLPELLR	3	SNMflMBP	644	644	YPHCcmHLQPTSLR	1	140	5	657.755	3283.74	657.754	3283.73	1.51939		11983	JOW_1088_XL_XiViewer_spectra.mgf	JOW_1088_XL_XiViewer_spectra.mgf	635		196.085	20.0 ppm		FALSE	FALSE				Self	TT
11983_123	SNMflMBP	868	866	ATKCcmLAPVLPELLR	3	SNMflMBP	644	644	YPHCcmHLQPTSLR	1	153	5	657.754	3283.73	657.754	3283.73	0.237526		11983	JOW_1088_XL_XiViewer_spectra.mgf	JOW_1088_XL_XiViewer_spectra.mgf	648		196.085	20.0 ppm		FALSE	FALSE				Self	TT
11983_56	SNMflMBP	95	79	FGGYAQSGLLAEITPDKAFQDK	17	SNMflMBP	1262	1260	LAKILISNPMoxEHR	3	155	5	818.629	4088.11	818.628	4088.1	1.60341		11983	JOW_1088_XL_XiViewer_spectra.mgf	JOW_1088_XL_XiViewer_spectra.mgf	405		196.085	20.0 ppm		FALSE	FALSE				Self	TT
11983_161	SNMflMBP	95	79	FGGYAQSGLLAEITPDKAFQDK	17	SNMflMBP	1262	1260	LAKILISNPMoxEHR	3	62	4	1023.03	4088.11	1023.03	4088.1	1.42801		11983	JOW_1088_XL_XiViewer_spectra.mgf	JOW_1088_XL_XiViewer_spectra.mgf	121		196.085	20.0 ppm		FALSE	FALSE				Self	TT
11983_166	SNMflMBP	95	79	FGGYAQSGLLAEITPDKAFQDK	17	SNMflMBP	1262	1260	LAKILISNPMEHR	3	146	5	815.431	4072.12	815.429	4072.11	2.30992		11983	JOW_1088_XL_XiViewer_spectra.mgf	JOW_1088_XL_XiViewer_spectra.mgf	493		196.085	20.0 ppm		FALSE	FALSE				Self	TT
11983_57	SNMflMBP	1262	1260	LAKILISNPMoxEHR	3	SNMflMBP	1320	1309	VFVPLLLVQDKTR	12	102	5	652.978	3259.85	652.977	3259.85	1.07501		11983	JOW_1088_XL_XiViewer_spectra.mgf	JOW_1088_XL_XiViewer_spectra.mgf	197		196.085	20.0 ppm		FALSE	FALSE				Self	TT
11983_61	SNMflMBP	332	329	IAATMENAQKGEIMPNIPQMSAFWYAVR	4	SNMflMBP	1346	1340	NDIAHLKEYR	7	81	5	925.06	4620.26	925.062	4620.27	-2.11105		11983	JOW_1088_XL_XiViewer_spectra.mgf	JOW_1088_XL_XiViewer_spectra.mgf	61		196.085	20.0 ppm		FALSE	FALSE				Self	TT
11983_62	SNMflMBP	1308	1306	VLKVFVPLLLVQDK	3	SNMflMBP	187	183	YENGKYDIK	5	101	4	734.671	2934.66	734.669	2934.65	3.31153		11983	JOW_1088_XL_XiViewer_spectra.mgf	JOW_1088_XL_XiViewer_spectra.mgf	671		196.085	20.0 ppm		FALSE	FALSE				Self	TT
11983_364	SNMflMBP	868	866	ATKCcmLAPVLPELLR	3	SNMflMBP	1204	1203	CcmSMoxELALQR	2	94	4	725.637	2898.52	725.636	2898.51	2.55521		11983	JOW_1088_XL_XiViewer_spectra.mgf	JOW_1088_XL_XiViewer_spectra.mgf	634		196.085	20.0 ppm		FALSE	FALSE				Self	TT
11983_383	SNMflMBP	868	866	ATKCcmLAPVLPELLR	3	SNMflMBP	1204	1203	CcmSMELALQR	2	82	4	721.638	2882.52	721.637	2882.52	1.28529		11983	JOW_1088_XL_XiViewer_spectra.mgf	JOW_1088_XL_XiViewer_spectra.mgf	355		196.085	20.0 ppm		FALSE	FALSE				Self	TT
11983_529	SNMflMBP	868	866	ATKCcmLAPVLPELLR	3	SNMflMBP	1204	1203	CcmSMoxELALQR	2	89	3	967.181	2898.52	967.178	2898.51	3.30501		11983	JOW_1088_XL_XiViewer_spectra.mgf	JOW_1088_XL_XiViewer_spectra.mgf	433		196.085	20.0 ppm		FALSE	FALSE				Self	TT
11983_68	SNMflMBP	95	79	FGGYAQSGLLAEITPDKAFQDK	17	SNMflMBP	867	866	ATKCcmLAPVLPELLR	2	152	5	827.243	4131.18	827.242	4131.17	2.17053		11983	JOW_1088_XL_XiViewer_spectra.mgf	JOW_1088_XL_XiViewer_spectra.mgf	340		196.085	20.0 ppm		FALSE	FALSE				Self	TT
11983_233	SNMflMBP	95	79	FGGYAQSGLLAEITPDKAFQDK	17	SNMflMBP	867	866	ATKCcmLAPVLPELLR	2	125	4	1033.8	4131.18	1033.8	4131.17	1.96792		11983	JOW_1088_XL_XiViewer_spectra.mgf	JOW_1088_XL_XiViewer_spectra.mgf	406		196.085	20.0 ppm		FALSE	FALSE				Self	TT
11983_74	SNMflMBP	1262	1260	LAKILISNPMoxEHR	3	SNMflMBP	41	39	FEKDTGIK	3	95	5	534.893	2669.43	534.891	2669.42	3.08992		11983	JOW_1088_XL_XiViewer_spectra.mgf	JOW_1088_XL_XiViewer_spectra.mgf	478		196.085	20.0 ppm		FALSE	FALSE				Self	TT
11983_589	SNMflMBP	1262	1260	LAKILISNPMoxEHR	3	SNMflMBP	41	39	FEKDTGIK	3	166	4	668.364	2669.43	668.363	2669.42	2.48311		11983	JOW_1088_XL_XiViewer_spectra.mgf	JOW_1088_XL_XiViewer_spectra.mgf	452		196.085	20.0 ppm		FALSE	FALSE				Self	TT
11983_607	SNMflMBP	1262	1260	LAKILISNPMEHR	3	SNMflMBP	41	39	FEKDTGIK	3	173	4	664.366	2653.44	664.364	2653.43	3.86676		11983	JOW_1088_XL_XiViewer_spectra.mgf	JOW_1088_XL_XiViewer_spectra.mgf	137		196.085	20.0 ppm		FALSE	FALSE				Self	TT
11983_75	SNMflMBP	1262	1260	LAKILISNPMoxEHR	3	SNMflMBP	191	188	YDIKDVGVDNAGAK	4	113	4	800.172	3196.66	800.171	3196.66	1.75475		11983	JOW_1088_XL_XiViewer_spectra.mgf	JOW_1088_XL_XiViewer_spectra.mgf	586		196.085	20.0 ppm		FALSE	FALSE				Self	TT
11983_196	SNMflMBP	1262	1260	LAKILISNPMoxEHR	3	SNMflMBP	191	188	YDIKDVGVDNAGAK	4	131	5	640.339	3196.66	640.338	3196.66	1.71311		11983	JOW_1088_XL_XiViewer_spectra.mgf	JOW_1088_XL_XiViewer_spectra.mgf	201		196.085	20.0 ppm		FALSE	FALSE				Self	TT
11983_291	SNMflMBP	1262	1260	LAKILISNPMEHR	3	SNMflMBP	191	188	YDIKDVGVDNAGAK	4	130	5	637.141	3180.67	637.139	3180.66	3.15295		11983	JOW_1088_XL_XiViewer_spectra.mgf	JOW_1088_XL_XiViewer_spectra.mgf	624		196.085	20.0 ppm		FALSE	FALSE				Self	TT
11983_293	SNMflMBP	1262	1260	LAKILISNPMEHR	3	SNMflMBP	191	188	YDIKDVGVDNAGAK	4	73	4	796.175	3180.67	796.172	3180.66	2.95044		11983	JOW_1088_XL_XiViewer_spectra.mgf	JOW_1088_XL_XiViewer_spectra.mgf	627		196.085	20.0 ppm		FALSE	FALSE				Self	TT
11983_616	SNMflMBP	1262	1260	LAKILISNPMEHR	3	SNMflMBP	191	188	YDIKDVGVDNAGAK	4	135	4	796.175	3180.67	796.172	3180.66	3.95122		11983	JOW_1088_XL_XiViewer_spectra.mgf	JOW_1088_XL_XiViewer_spectra.mgf	208		196.085	20.0 ppm		FALSE	FALSE				Self	TT
11983_78	SNMflMBP	1262	1260	LAKILISNPMEHR	3	SNMflMBP	1204	1203	CcmSMoxELALQR	2	102	4	710.87	2839.45	710.87	2839.45	0.179534		11983	JOW_1088_XL_XiViewer_spectra.mgf	JOW_1088_XL_XiViewer_spectra.mgf	268		196.085	20.0 ppm		FALSE	FALSE				Self	TT
11983_279	SNMflMBP	1262	1260	LAKILISNPMoxEHR	3	SNMflMBP	1204	1203	CcmSMoxELALQR	2	165	4	714.87	2855.45	714.869	2855.45	2.43343		11983	JOW_1088_XL_XiViewer_spectra.mgf	JOW_1088_XL_XiViewer_spectra.mgf	187		196.085	20.0 ppm		FALSE	FALSE				Self	TT
11983_295	SNMflMBP	1262	1260	LAKILISNPMEHR	3	SNMflMBP	1204	1203	CcmSMoxELALQR	2	144	4	710.873	2839.46	710.87	2839.45	4.51536		11983	JOW_1088_XL_XiViewer_spectra.mgf	JOW_1088_XL_XiViewer_spectra.mgf	226		196.085	20.0 ppm		FALSE	FALSE				Self	TT
11983_316	SNMflMBP	1262	1260	LAKILISNPMEHR	3	SNMflMBP	1204	1203	CcmSMELALQR	2	148	4	706.873	2823.46	706.871	2823.46	2.94656		11983	JOW_1088_XL_XiViewer_spectra.mgf	JOW_1088_XL_XiViewer_spectra.mgf	118		196.085	20.0 ppm		FALSE	FALSE				Self	TT
11983_609	SNMflMBP	1262	1260	LAKILISNPMoxEHR	3	SNMflMBP	1204	1203	CcmSMoxELALQR	2	83	4	714.871	2855.45	714.869	2855.45	3.07154		11983	JOW_1088_XL_XiViewer_spectra.mgf	JOW_1088_XL_XiViewer_spectra.mgf	18		196.085	20.0 ppm		FALSE	FALSE				Self	TT
11983_79	SNMflMBP	27	19	LVIWINGDKGYNGLAEVGK	9	SNMflMBP	457	452	LSPTNKR	6	79	4	764.92	3055.65	764.919	3055.65	1.69453		11983	JOW_1088_XL_XiViewer_spectra.mgf	JOW_1088_XL_XiViewer_spectra.mgf	774		196.085	20.0 ppm		FALSE	FALSE				Self	TT
11983_300	SNMflMBP	27	19	LVIWINGDKGYNGLAEVGK	9	SNMflMBP	457	452	LSPTNKR	6	141	4	764.924	3055.67	764.919	3055.65	7.09291		11983	JOW_1088_XL_XiViewer_spectra.mgf	JOW_1088_XL_XiViewer_spectra.mgf	706		196.085	20.0 ppm		FALSE	FALSE				Self	TT
11983_80	SNMflMBP	868	866	ATKCcmLAPVLPELLR	3	SNMflMBP	325	318	SYEEELAKDPR	8	148	4	778.916	3111.64	778.914	3111.63	2.67342		11983	JOW_1088_XL_XiViewer_spectra.mgf	JOW_1088_XL_XiViewer_spectra.mgf	754		196.085	20.0 ppm		FALSE	FALSE				Self	TT
11983_335	SNMflMBP	868	866	ATKCcmLAPVLPELLR	3	SNMflMBP	325	318	SYEEELAKDPR	8	181	4	778.914	3111.63	778.914	3111.63	-0.230443		11983	JOW_1088_XL_XiViewer_spectra.mgf	JOW_1088_XL_XiViewer_spectra.mgf	673		196.085	20.0 ppm		FALSE	FALSE				Self	TT
11983_137	SNMflMBP	1308	1306	VLKVFVPLLLVQDK	3	SNMflMBP	1346	1340	NDIAHLKEYR	7	170	3	1022.26	3063.75	1022.26	3063.75	0.286742		11983	JOW_1088_XL_XiViewer_spectra.mgf	JOW_1088_XL_XiViewer_spectra.mgf	563		196.085	20.0 ppm		FALSE	FALSE				Self	TT
11983_262	SNMflMBP	1308	1306	VLKVFVPLLLVQDK	3	SNMflMBP	1346	1340	NDIAHLKEYR	7	138	3	1022.26	3063.75	1022.26	3063.75	0.128065		11983	JOW_1088_XL_XiViewer_spectra.mgf	JOW_1088_XL_XiViewer_spectra.mgf	384		196.085	20.0 ppm		FALSE	FALSE				Self	TT
11983_463	UNOdelta	29	29	KLSSGSITMK	1	UNOdelta	49	44	QVTGKTR	6	94	3	679.379	2035.11	679.377	2035.11	2.50468		11983	JOW_1088_XL_XiViewer_spectra.mgf	JOW_1088_XL_XiViewer_spectra.mgf	776		196.085	20.0 ppm		FALSE	FALSE				Self	TT
11983_86	SNMflMBP	644	644	YPHCcmHLQPTSLR	1	SNMflMBP	457	452	LSPTNKR	6	67	5	504.664	2518.29	504.665	2518.29	-0.131335		11983	JOW_1088_XL_XiViewer_spectra.mgf	JOW_1088_XL_XiViewer_spectra.mgf	204		196.085	20.0 ppm		FALSE	FALSE				Self	TT
11983_471	SNMflMBP	644	644	YPHCcmHLQPTSLR	1	SNMflMBP	457	452	LSPTNKR	6	125	5	504.665	2518.29	504.665	2518.29	1.72882		11983	JOW_1088_XL_XiViewer_spectra.mgf	JOW_1088_XL_XiViewer_spectra.mgf	387		196.085	20.0 ppm		FALSE	FALSE				Self	TT
11983_472	SNMflMBP	644	644	YPHCcmHLQPTSLR	1	SNMflMBP	457	452	LSPTNKR	6	140	4	630.58	2518.29	630.579	2518.29	2.16633		11983	JOW_1088_XL_XiViewer_spectra.mgf	JOW_1088_XL_XiViewer_spectra.mgf	612		196.085	20.0 ppm		FALSE	FALSE				Self	TT
11983_88	SNMflMBP	1262	1260	LAKILISNPMoxEHR	3	UNOdelta	49	44	QVTGKTR	6	141	4	631.352	2521.38	631.352	2521.38	0.298042		11983	JOW_1088_XL_XiViewer_spectra.mgf	JOW_1088_XL_XiViewer_spectra.mgf	303		196.085	20.0 ppm		FALSE	FALSE				Between	TT
11983_211	SNMflMBP	1262	1260	LAKILISNPMoxEHR	3	UNOdelta	49	44	QVTGKTR	6	123	5	505.283	2521.38	505.283	2521.38	-0.953008		11983	JOW_1088_XL_XiViewer_spectra.mgf	JOW_1088_XL_XiViewer_spectra.mgf	769		196.085	20.0 ppm		FALSE	FALSE				Between	TT
11983_412	SNMflMBP	1262	1260	LAKILISNPMEHR	3	UNOdelta	43	43	KQVTGK	1	100	4	595.091	2376.33	595.09	2376.33	1.17694		11983	JOW_1088_XL_XiViewer_spectra.mgf	JOW_1088_XL_XiViewer_spectra.mgf	29		196.085	20.0 ppm		FALSE	FALSE				Between	TT
11983_425	SNMflMBP	1262	1260	LAKILISNPMEHR	3	UNOdelta	43	43	KQVTGK	1	141	5	476.274	2376.34	476.274	2376.33	1.73447		11983	JOW_1088_XL_XiViewer_spectra.mgf	JOW_1088_XL_XiViewer_spectra.mgf	522		196.085	20.0 ppm		FALSE	FALSE				Between	TT
11983_426	SNMflMBP	1262	1260	LAKILISNPMEHR	3	UNOdelta	43	43	KQVTGK	1	195	4	595.092	2376.34	595.09	2376.33	2.43145		11983	JOW_1088_XL_XiViewer_spectra.mgf	JOW_1088_XL_XiViewer_spectra.mgf	669		196.085	20.0 ppm		FALSE	FALSE				Between	TT
11983_479	SNMflMBP	1262	1260	LAKILISNPMoxEHR	3	UNOdelta	43	43	KQVTGK	1	93	4	599.09	2392.33	599.089	2392.33	1.3565		11983	JOW_1088_XL_XiViewer_spectra.mgf	JOW_1088_XL_XiViewer_spectra.mgf	51		196.085	20.0 ppm		FALSE	FALSE				Between	TT
11983_480	SNMflMBP	1262	1260	LAKILISNPMoxEHR	3	UNOdelta	43	43	KQVTGK	1	159	5	479.474	2392.33	479.472	2392.33	2.66214		11983	JOW_1088_XL_XiViewer_spectra.mgf	JOW_1088_XL_XiViewer_spectra.mgf	138		196.085	20.0 ppm		FALSE	FALSE				Between	TT
11983_665	SNMflMBP	1262	1260	LAKILISNPMoxEHR	3	UNOdelta	43	43	KQVTGK	1	99	5	479.474	2392.33	479.472	2392.33	3.58522		11983	JOW_1088_XL_XiViewer_spectra.mgf	JOW_1088_XL_XiViewer_spectra.mgf	535		196.085	20.0 ppm		FALSE	FALSE				Between	TT
11983_666	SNMflMBP	1262	1260	LAKILISNPMoxEHR	3	UNOdelta	43	43	KQVTGK	1	139	4	599.091	2392.34	599.089	2392.33	4.20861		11983	JOW_1088_XL_XiViewer_spectra.mgf	JOW_1088_XL_XiViewer_spectra.mgf	215		196.085	20.0 ppm		FALSE	FALSE				Between	TT
11983_693	SNMflMBP	1262	1260	LAKILISNPMEHR	3	UNOdelta	43	43	KQVTGK	1	141	5	476.275	2376.34	476.274	2376.33	3.64878		11983	JOW_1088_XL_XiViewer_spectra.mgf	JOW_1088_XL_XiViewer_spectra.mgf	424		196.085	20.0 ppm		FALSE	FALSE				Between	TT
11983_694	SNMflMBP	1262	1260	LAKILISNPMEHR	3	UNOdelta	43	43	KQVTGK	1	197	4	595.091	2376.34	595.09	2376.33	2.2163		11983	JOW_1088_XL_XiViewer_spectra.mgf	JOW_1088_XL_XiViewer_spectra.mgf	751		196.085	20.0 ppm		FALSE	FALSE				Between	TT
11983_696	SNMflMBP	1262	1260	LAKILISNPMEHR	3	UNOdelta	43	43	KQVTGK	1	97	4	595.092	2376.34	595.09	2376.33	3.73048		11983	JOW_1088_XL_XiViewer_spectra.mgf	JOW_1088_XL_XiViewer_spectra.mgf	675		196.085	20.0 ppm		FALSE	FALSE				Between	TT
11983_682	SNMflMBP	1262	1260	LAKILISNPMoxEHR	3	UNOdelta	20	20	KTLAVHDPR	1	67	4	693.137	2768.52	693.135	2768.51	2.42924		11983	JOW_1088_XL_XiViewer_spectra.mgf	JOW_1088_XL_XiViewer_spectra.mgf	418		196.085	20.0 ppm		FALSE	FALSE				Between	TT
11983_271	SNMflMBP	1262	1260	LAKILISNPMEHR	3	SNMflMBP	852	850	YTKDLK	3	105	4	621.85	2483.37	621.847	2483.36	5.63368		11983	JOW_1088_XL_XiViewer_spectra.mgf	JOW_1088_XL_XiViewer_spectra.mgf	343		196.085	20.0 ppm		FALSE	FALSE				Self	TT
11983_421	SNMflMBP	1262	1260	LAKILISNPMoxEHR	3	SNMflMBP	852	850	YTKDLK	3	52	5	500.879	2499.36	500.878	2499.35	2.58523		11983	JOW_1088_XL_XiViewer_spectra.mgf	JOW_1088_XL_XiViewer_spectra.mgf	657		196.085	20.0 ppm		FALSE	FALSE				Self	TT
11983_601	SNMflMBP	1262	1260	LAKILISNPMEHR	3	SNMflMBP	852	850	YTKDLK	3	131	5	497.68	2483.36	497.679	2483.36	3.0404		11983	JOW_1088_XL_XiViewer_spectra.mgf	JOW_1088_XL_XiViewer_spectra.mgf	269		196.085	20.0 ppm		FALSE	FALSE				Self	TT
11983_685	SNMflMBP	1262	1260	LAKILISNPMoxEHR	3	SNMflMBP	852	850	YTKDLK	3	111	5	500.879	2499.36	500.878	2499.35	1.68203		11983	JOW_1088_XL_XiViewer_spectra.mgf	JOW_1088_XL_XiViewer_spectra.mgf	96		196.085	20.0 ppm		FALSE	FALSE				Self	TT
11983_686	SNMflMBP	1262	1260	LAKILISNPMoxEHR	3	SNMflMBP	852	850	YTKDLK	3	125	4	625.847	2499.36	625.845	2499.35	2.17919		11983	JOW_1088_XL_XiViewer_spectra.mgf	JOW_1088_XL_XiViewer_spectra.mgf	516		196.085	20.0 ppm		FALSE	FALSE				Self	TT
11983_769	SNMflMBP	1262	1260	LAKILISNPMoxEHR	3	SNMflMBP	852	850	YTKDLK	3	75	4	625.848	2499.36	625.845	2499.35	4.49416		11983	JOW_1088_XL_XiViewer_spectra.mgf	JOW_1088_XL_XiViewer_spectra.mgf	542		196.085	20.0 ppm		FALSE	FALSE				Self	TT
11983_92	SNMflMBP	644	644	YPHCcmHLQPTSLR	1	UNOdelta	13	13	KLIVDTK	1	137	5	504.874	2519.34	504.874	2519.33	1.37456		11983	JOW_1088_XL_XiViewer_spectra.mgf	JOW_1088_XL_XiViewer_spectra.mgf	49		196.085	20.0 ppm		FALSE	FALSE				Between	TT
11983_760	SNMflMBP	325	318	SYEEELAKDPR	8	SNMflMBP	1348	1340	NDIAHLKEYR	9	62	4	698.35	2789.37	698.348	2789.36	3.83598		11983	JOW_1088_XL_XiViewer_spectra.mgf	JOW_1088_XL_XiViewer_spectra.mgf	668		196.085	20.0 ppm		FALSE	FALSE				Self	TT
11983_102	SNMflMBP	187	183	YENGKYDIK	5	SNMflMBP	457	452	LSPTNKR	6	104	3	714.041	2139.1	714.039	2139.1	2.19742		11983	JOW_1088_XL_XiViewer_spectra.mgf	JOW_1088_XL_XiViewer_spectra.mgf	270		196.085	20.0 ppm		FALSE	FALSE				Self	TT
11983_466	SNMflMBP	187	183	YENGKYDIK	5	SNMflMBP	457	452	LSPTNKR	6	140	3	714.04	2139.1	714.039	2139.1	1.22995		11983	JOW_1088_XL_XiViewer_spectra.mgf	JOW_1088_XL_XiViewer_spectra.mgf	122		196.085	20.0 ppm		FALSE	FALSE				Self	TT
11983_514	SNMflMBP	187	183	YENGKYDIK	5	SNMflMBP	457	452	LSPTNKR	6	85	4	535.783	2139.1	535.781	2139.1	2.90624		11983	JOW_1088_XL_XiViewer_spectra.mgf	JOW_1088_XL_XiViewer_spectra.mgf	597		196.085	20.0 ppm		FALSE	FALSE				Self	TT
11983_515	SNMflMBP	187	183	YENGKYDIK	5	SNMflMBP	457	452	LSPTNKR	6	168	3	714.041	2139.1	714.039	2139.1	2.06396		11983	JOW_1088_XL_XiViewer_spectra.mgf	JOW_1088_XL_XiViewer_spectra.mgf	577		196.085	20.0 ppm		FALSE	FALSE				Self	TT
11983_719	SNMflMBP	187	183	YENGKYDIK	5	SNMflMBP	457	452	LSPTNKR	6	105	4	535.782	2139.1	535.781	2139.1	1.79399		11983	JOW_1088_XL_XiViewer_spectra.mgf	JOW_1088_XL_XiViewer_spectra.mgf	336		196.085	20.0 ppm		FALSE	FALSE				Self	TT
11983_720	SNMflMBP	187	183	YENGKYDIK	5	SNMflMBP	457	452	LSPTNKR	6	161	3	714.04	2139.1	714.039	2139.1	1.58568		11983	JOW_1088_XL_XiViewer_spectra.mgf	JOW_1088_XL_XiViewer_spectra.mgf	765		196.085	20.0 ppm		FALSE	FALSE				Self	TT
11983_741	SNMflMBP	187	183	YENGKYDIK	5	SNMflMBP	457	452	LSPTNKR	6	52	4	535.783	2139.1	535.781	2139.1	3.57444		11983	JOW_1088_XL_XiViewer_spectra.mgf	JOW_1088_XL_XiViewer_spectra.mgf	530		196.085	20.0 ppm		FALSE	FALSE				Self	TT
11983_98	UNOdelta	29	29	KLSSGSITMoxK	1	SNMflMBP	41	39	FEKDTGIK	3	60	3	734.055	2199.14	734.056	2199.15	-1.78985		11983	JOW_1088_XL_XiViewer_spectra.mgf	JOW_1088_XL_XiViewer_spectra.mgf	373		196.085	20.0 ppm		FALSE	FALSE				Between	TT
11983_493	UNOdelta	29	29	KLSSGSITMK	1	SNMflMBP	41	39	FEKDTGIK	3	116	3	728.727	2183.16	728.724	2183.15	3.27699		11983	JOW_1088_XL_XiViewer_spectra.mgf	JOW_1088_XL_XiViewer_spectra.mgf	260		196.085	20.0 ppm		FALSE	FALSE				Between	TT
11983_676	UNOdelta	29	29	KLSSGSITMK	1	SNMflMBP	41	39	FEKDTGIK	3	62	4	546.797	2183.16	546.795	2183.15	4.5012		11983	JOW_1088_XL_XiViewer_spectra.mgf	JOW_1088_XL_XiViewer_spectra.mgf	629		196.085	20.0 ppm		FALSE	FALSE				Between	TT
11983_101	SNMflMBP	188	183	YENGKYDIK	6	SNMflMBP	457	452	LSPTNKR	6	75	4	535.783	2139.1	535.781	2139.1	3.61791		11983	JOW_1088_XL_XiViewer_spectra.mgf	JOW_1088_XL_XiViewer_spectra.mgf	447		196.085	20.0 ppm		FALSE	FALSE				Self	TT
11983_742	SNMflMBP	188	183	YENGKYDIK	6	SNMflMBP	457	452	LSPTNKR	6	132	3	714.041	2139.1	714.039	2139.1	3.0122		11983	JOW_1088_XL_XiViewer_spectra.mgf	JOW_1088_XL_XiViewer_spectra.mgf	253		196.085	20.0 ppm		FALSE	FALSE				Self	TT
11983_718	SNMflMBP	41	39	FEKDTGIK	3	SNMflMBP	457	452	LSPTNKR	6	65	3	650.023	1947.05	650.021	1947.04	2.54668		11983	JOW_1088_XL_XiViewer_spectra.mgf	JOW_1088_XL_XiViewer_spectra.mgf	584		196.085	20.0 ppm		FALSE	FALSE				Self	TT
11983_739	SNMflMBP	41	39	FEKDTGIK	3	SNMflMBP	457	452	LSPTNKR	6	74	3	650.023	1947.05	650.021	1947.04	1.99877		11983	JOW_1088_XL_XiViewer_spectra.mgf	JOW_1088_XL_XiViewer_spectra.mgf	346		196.085	20.0 ppm		FALSE	FALSE				Self	TT
11983_108	SNMflMBP	1346	1340	NDIAHLKEYR	7	SNMflMBP	183	183	YENGKYDIK	1	60	5	517.461	2582.27	517.463	2582.28	-3.37377		11983	JOW_1088_XL_XiViewer_spectra.mgf	JOW_1088_XL_XiViewer_spectra.mgf	495		196.085	20.0 ppm		FALSE	FALSE				Self	TT
11983_419	SNMflMBP	1346	1340	NDIAHLKEYR	7	SNMflMBP	43	39	FEKDTGIK	5	62	4	598.565	2390.23	598.563	2390.22	2.76882		11983	JOW_1088_XL_XiViewer_spectra.mgf	JOW_1088_XL_XiViewer_spectra.mgf	641		196.085	20.0 ppm		FALSE	FALSE				Self	TT
11983_767	SNMflMBP	1346	1340	NDIAHLKEYR	7	SNMflMBP	43	39	FEKDTGIK	5	148	4	598.566	2390.23	598.563	2390.22	4.19826		11983	JOW_1088_XL_XiViewer_spectra.mgf	JOW_1088_XL_XiViewer_spectra.mgf	104		196.085	20.0 ppm		FALSE	FALSE				Self	TT
11983_763	SNMflMBP	1346	1340	NDIAHLKEYR	7	SNMflMBP	41	39	FEKDTGIK	3	101	4	598.566	2390.23	598.563	2390.22	4.25044		11983	JOW_1088_XL_XiViewer_spectra.mgf	JOW_1088_XL_XiViewer_spectra.mgf	342		196.085	20.0 ppm		FALSE	FALSE				Self	TT
11983_116	SNMflMBP	1262	1260	LAKILISNPMEHR	3	SNMflMBP	1266	1263	ILISNPMEHR	4	74	5	586.127	2925.6	586.121	2925.57	10.3099		11983	JOW_1088_XL_XiViewer_spectra.mgf	JOW_1088_XL_XiViewer_spectra.mgf	558		196.085	20.0 ppm		FALSE	FALSE				Self	TT
11983_118	SNMflMBP	1262	1260	LAKILISNPMEHR	3	SNMflMBP	325	318	SYEEELAKDPR	8	64	5	611.525	3052.59	611.52	3052.57	6.86371		11983	JOW_1088_XL_XiViewer_spectra.mgf	JOW_1088_XL_XiViewer_spectra.mgf	393		196.085	20.0 ppm		FALSE	FALSE				Self	TT
11983_119	SNMflMBP	1192	1186	FYEYYVKYHAPFGDVMoxR	7	SNMflMBP	54	47	VTVEHPDKLEEK	8	72	5	764.774	3818.83	764.773	3818.83	0.973189		11983	JOW_1088_XL_XiViewer_spectra.mgf	JOW_1088_XL_XiViewer_spectra.mgf	76		196.085	20.0 ppm		FALSE	FALSE				Self	TT
11983_120	SNMflMBP	1192	1186	FYEYYVKYHAPFGDVMoxR	7	SNMflMBP	54	47	VTVEHPDKLEEK	8	109	6	637.479	3818.83	637.479	3818.83	0.378374		11983	JOW_1088_XL_XiViewer_spectra.mgf	JOW_1088_XL_XiViewer_spectra.mgf	513		196.085	20.0 ppm		FALSE	FALSE				Self	TT
11983_290	SNMflMBP	1192	1186	FYEYYVKYHAPFGDVMR	7	SNMflMBP	54	47	VTVEHPDKLEEK	8	130	5	761.576	3802.84	761.574	3802.83	2.64795		11983	JOW_1088_XL_XiViewer_spectra.mgf	JOW_1088_XL_XiViewer_spectra.mgf	411		196.085	20.0 ppm		FALSE	FALSE				Self	TT
11983_292	SNMflMBP	1192	1186	FYEYYVKYHAPFGDVMR	7	SNMflMBP	54	47	VTVEHPDKLEEK	8	153	6	634.815	3802.84	634.813	3802.83	2.51436		11983	JOW_1088_XL_XiViewer_spectra.mgf	JOW_1088_XL_XiViewer_spectra.mgf	229		196.085	20.0 ppm		FALSE	FALSE				Self	TT
11983_124	SNMflMBP	95	79	FGGYAQSGLLAEITPDKAFQDK	17	SNMflMBP	457	452	LSPTNKR	6	140	4	842.44	3365.73	842.439	3365.73	1.04274		11983	JOW_1088_XL_XiViewer_spectra.mgf	JOW_1088_XL_XiViewer_spectra.mgf	620		196.085	20.0 ppm		FALSE	FALSE				Self	TT
11983_125	SNMflMBP	95	79	FGGYAQSGLLAEITPDKAFQDK	17	SNMflMBP	457	452	LSPTNKR	6	107	5	674.153	3365.73	674.152	3365.73	1.32897		11983	JOW_1088_XL_XiViewer_spectra.mgf	JOW_1088_XL_XiViewer_spectra.mgf	700		196.085	20.0 ppm		FALSE	FALSE				Self	TT
11983_520	SNMflMBP	95	79	FGGYAQSGLLAEITPDKAFQDK	17	SNMflMBP	457	452	LSPTNKR	6	117	4	842.443	3365.74	842.439	3365.73	4.80639		11983	JOW_1088_XL_XiViewer_spectra.mgf	JOW_1088_XL_XiViewer_spectra.mgf	618		196.085	20.0 ppm		FALSE	FALSE				Self	TT
11983_623	SNMflMBP	95	79	FGGYAQSGLLAEITPDKAFQDK	17	SNMflMBP	457	452	LSPTNKR	6	89	4	842.441	3365.73	842.439	3365.73	2.53646		11983	JOW_1088_XL_XiViewer_spectra.mgf	JOW_1088_XL_XiViewer_spectra.mgf	16		196.085	20.0 ppm		FALSE	FALSE				Self	TT
11983_624	SNMflMBP	95	79	FGGYAQSGLLAEITPDKAFQDK	17	SNMflMBP	457	452	LSPTNKR	6	70	5	674.156	3365.74	674.152	3365.73	4.69293		11983	JOW_1088_XL_XiViewer_spectra.mgf	JOW_1088_XL_XiViewer_spectra.mgf	302		196.085	20.0 ppm		FALSE	FALSE				Self	TT
11983_129	SNMflMBP	95	79	FGGYAQSGLLAEITPDKAFQDK	17	SNMflMBP	1348	1340	NDIAHLKEYR	9	168	5	762.789	3808.91	762.788	3808.91	0.148153		11983	JOW_1088_XL_XiViewer_spectra.mgf	JOW_1088_XL_XiViewer_spectra.mgf	277		196.085	20.0 ppm		FALSE	FALSE				Self	TT
11983_131	SNMflMBP	95	79	FGGYAQSGLLAEITPDKAFQDK	17	SNMflMBP	1348	1340	NDIAHLKEYR	9	104	6	635.825	3808.91	635.825	3808.91	0.513248		11983	JOW_1088_XL_XiViewer_spectra.mgf	JOW_1088_XL_XiViewer_spectra.mgf	772		196.085	20.0 ppm		FALSE	FALSE				Self	TT
11983_201	SNMflMBP	95	79	FGGYAQSGLLAEITPDKAFQDK	17	SNMflMBP	1348	1340	NDIAHLKEYR	9	167	4	953.236	3808.92	953.234	3808.91	2.63539		11983	JOW_1088_XL_XiViewer_spectra.mgf	JOW_1088_XL_XiViewer_spectra.mgf	364		196.085	20.0 ppm		FALSE	FALSE				Self	TT
11983_239	SNMflMBP	95	79	FGGYAQSGLLAEITPDKAFQDK	17	SNMflMBP	1348	1340	NDIAHLKEYR	9	67	4	953.236	3808.91	953.234	3808.91	2.011		11983	JOW_1088_XL_XiViewer_spectra.mgf	JOW_1088_XL_XiViewer_spectra.mgf	403		196.085	20.0 ppm		FALSE	FALSE				Self	TT
11983_523	SNMflMBP	95	79	FGGYAQSGLLAEITPDKAFQDK	17	SNMflMBP	1348	1340	NDIAHLKEYR	9	148	5	762.79	3808.91	762.788	3808.91	2.1114		11983	JOW_1088_XL_XiViewer_spectra.mgf	JOW_1088_XL_XiViewer_spectra.mgf	457		196.085	20.0 ppm		FALSE	FALSE				Self	TT
11983_526	UNOdelta	179	160	GGGSGGGSGGSAWSHPQFEK	20	SNMflMBP	868	866	ATKCcmLAPVLPELLR	3	93	4	906.461	3621.81	906.457	3621.8	3.94813		11983	JOW_1088_XL_XiViewer_spectra.mgf	JOW_1088_XL_XiViewer_spectra.mgf	166		196.085	20.0 ppm		FALSE	FALSE				Between	TT
11983_134	SNMflMBP	353	339	GEIMPNIPQMSAFWYAVR	15	SNMflMBP	54	47	VTVEHPDKLEEK	8	81	5	746.576	3727.84	746.575	3727.84	0.996533		11983	JOW_1088_XL_XiViewer_spectra.mgf	JOW_1088_XL_XiViewer_spectra.mgf	265		196.085	20.0 ppm		FALSE	FALSE				Self	TT
11983_139	SNMflMBP	1308	1306	VLKVFVPLLLVQDK	3	SNMflMBP	1262	1260	LAKILISNPMoxEHR	3	61	5	669.597	3342.95	669.597	3342.95	1.37201		11983	JOW_1088_XL_XiViewer_spectra.mgf	JOW_1088_XL_XiViewer_spectra.mgf	659		196.085	20.0 ppm		FALSE	FALSE				Self	TT
11983_170	SNMflMBP	1308	1306	VLKVFVPLLLVQDK	3	SNMflMBP	1262	1260	LAKILISNPMoxEHR	3	77	5	669.6	3342.96	669.597	3342.95	4.47586		11983	JOW_1088_XL_XiViewer_spectra.mgf	JOW_1088_XL_XiViewer_spectra.mgf	157		196.085	20.0 ppm		FALSE	FALSE				Self	TT
11983_192	SNMflMBP	131	115	LIAYPIAVEALSLIYNKDLLPNPPK	17	SNMflMBP	325	318	SYEEELAKDPR	8	154	6	717.058	4296.3	717.056	4296.29	2.39663		11983	JOW_1088_XL_XiViewer_spectra.mgf	JOW_1088_XL_XiViewer_spectra.mgf	655		196.085	20.0 ppm		FALSE	FALSE				Self	TT
11983_259	SNMflMBP	131	115	LIAYPIAVEALSLIYNKDLLPNPPK	17	SNMflMBP	325	318	SYEEELAKDPR	8	80	6	717.058	4296.3	717.056	4296.29	1.8999		11983	JOW_1088_XL_XiViewer_spectra.mgf	JOW_1088_XL_XiViewer_spectra.mgf	119		196.085	20.0 ppm		FALSE	FALSE				Self	TT
11983_403	SNMflMBP	131	115	LIAYPIAVEALSLIYNKDLLPNPPK	17	SNMflMBP	325	318	SYEEELAKDPR	8	57	4	1075.08	4296.31	1075.08	4296.29	3.59402		11983	JOW_1088_XL_XiViewer_spectra.mgf	JOW_1088_XL_XiViewer_spectra.mgf	20		196.085	20.0 ppm		FALSE	FALSE				Self	TT
11983_404	SNMflMBP	131	115	LIAYPIAVEALSLIYNKDLLPNPPK	17	SNMflMBP	325	318	SYEEELAKDPR	8	175	5	860.27	4296.31	860.266	4296.29	4.56086		11983	JOW_1088_XL_XiViewer_spectra.mgf	JOW_1088_XL_XiViewer_spectra.mgf	3		196.085	20.0 ppm		FALSE	FALSE				Self	TT
11983_405	SNMflMBP	131	115	LIAYPIAVEALSLIYNKDLLPNPPK	17	SNMflMBP	325	318	SYEEELAKDPR	8	140	4	1075.09	4296.31	1075.08	4296.29	4.17992		11983	JOW_1088_XL_XiViewer_spectra.mgf	JOW_1088_XL_XiViewer_spectra.mgf	106		196.085	20.0 ppm		FALSE	FALSE				Self	TT
11983_577	SNMflMBP	131	115	LIAYPIAVEALSLIYNKDLLPNPPK	17	SNMflMBP	325	318	SYEEELAKDPR	8	194	5	860.269	4296.31	860.266	4296.29	3.19698		11983	JOW_1088_XL_XiViewer_spectra.mgf	JOW_1088_XL_XiViewer_spectra.mgf	282		196.085	20.0 ppm		FALSE	FALSE				Self	TT
11983_578	SNMflMBP	131	115	LIAYPIAVEALSLIYNKDLLPNPPK	17	SNMflMBP	325	318	SYEEELAKDPR	8	146	4	1075.08	4296.31	1075.08	4296.29	2.91669		11983	JOW_1088_XL_XiViewer_spectra.mgf	JOW_1088_XL_XiViewer_spectra.mgf	613		196.085	20.0 ppm		FALSE	FALSE				Self	TT
11983_579	SNMflMBP	131	115	LIAYPIAVEALSLIYNKDLLPNPPK	17	SNMflMBP	325	318	SYEEELAKDPR	8	160	5	860.268	4296.31	860.266	4296.29	2.743		11983	JOW_1088_XL_XiViewer_spectra.mgf	JOW_1088_XL_XiViewer_spectra.mgf	707		196.085	20.0 ppm		FALSE	FALSE				Self	TT
11983_580	SNMflMBP	131	115	LIAYPIAVEALSLIYNKDLLPNPPK	17	SNMflMBP	325	318	SYEEELAKDPR	8	121	4	1075.08	4296.31	1075.08	4296.29	2.87099		11983	JOW_1088_XL_XiViewer_spectra.mgf	JOW_1088_XL_XiViewer_spectra.mgf	415		196.085	20.0 ppm		FALSE	FALSE				Self	TT
11983_599	SNMflMBP	1262	1260	LAKILISNPMEHR	3	SNMflMBP	54	47	VTVEHPDKLEEK	8	94	5	628.943	3139.68	628.941	3139.67	2.11536		11983	JOW_1088_XL_XiViewer_spectra.mgf	JOW_1088_XL_XiViewer_spectra.mgf	15		196.085	20.0 ppm		FALSE	FALSE				Self	TT
11983_687	SNMflMBP	1262	1260	LAKILISNPMoxEHR	3	SNMflMBP	54	47	VTVEHPDKLEEK	8	104	5	632.142	3155.67	632.14	3155.66	2.24519		11983	JOW_1088_XL_XiViewer_spectra.mgf	JOW_1088_XL_XiViewer_spectra.mgf	112		196.085	20.0 ppm		FALSE	FALSE				Self	TT
11983_688	SNMflMBP	1262	1260	LAKILISNPMoxEHR	3	SNMflMBP	54	47	VTVEHPDKLEEK	8	62	6	526.953	3155.67	526.951	3155.66	2.83158		11983	JOW_1088_XL_XiViewer_spectra.mgf	JOW_1088_XL_XiViewer_spectra.mgf	10		196.085	20.0 ppm		FALSE	FALSE				Self	TT
11983_146	SNMflMBP	191	188	YDIKDVGVDNAGAK	4	SNMflMBP	1357	1357	TKSYPQAT	1	97	3	852.426	2554.26	852.426	2554.26	0.566202		11983	JOW_1088_XL_XiViewer_spectra.mgf	JOW_1088_XL_XiViewer_spectra.mgf	604		196.085	20.0 ppm		FALSE	FALSE				Self	TT
11983_148	SNMflMBP	596	591	IMoxTILSDLK	6	UNOdelta	48	44	QVTGKTR	5	51	3	678.71	2033.11	678.714	2033.12	-5.52043		11983	JOW_1088_XL_XiViewer_spectra.mgf	JOW_1088_XL_XiViewer_spectra.mgf	549		196.085	20.0 ppm		FALSE	FALSE				Between	TT
11983_149	SNMflMBP	596	591	IMoxTILSDLK	6	UNOdelta	48	44	QVTGKTR	5	73	3	678.71	2033.11	678.714	2033.12	-5.78259		11983	JOW_1088_XL_XiViewer_spectra.mgf	JOW_1088_XL_XiViewer_spectra.mgf	421		196.085	20.0 ppm		FALSE	FALSE				Between	TT
11983_155	SNMflMBP	95	79	FGGYAQSGLLAEITPDKAFQDK	17	UNOdelta	20	20	KTLAVHDPR	1	118	5	718.378	3586.85	718.376	3586.84	2.58225		11983	JOW_1088_XL_XiViewer_spectra.mgf	JOW_1088_XL_XiViewer_spectra.mgf	638		196.085	20.0 ppm		FALSE	FALSE				Between	TT
11983_308	SNMflMBP	95	79	FGGYAQSGLLAEITPDKAFQDK	17	UNOdelta	20	20	KTLAVHDPR	1	116	4	897.719	3586.85	897.718	3586.84	1.29501		11983	JOW_1088_XL_XiViewer_spectra.mgf	JOW_1088_XL_XiViewer_spectra.mgf	391		196.085	20.0 ppm		FALSE	FALSE				Between	TT
11983_309	SNMflMBP	95	79	FGGYAQSGLLAEITPDKAFQDK	17	UNOdelta	20	20	KTLAVHDPR	1	54	5	718.377	3586.85	718.376	3586.84	2.27827		11983	JOW_1088_XL_XiViewer_spectra.mgf	JOW_1088_XL_XiViewer_spectra.mgf	9		196.085	20.0 ppm		FALSE	FALSE				Between	TT
11983_160	SNMflMBP	214	213	NKHMNADTDYSIAEAAFNK	2	SNMflMBP	868	866	ATKCcmLAPVLPELLR	3	91	5	784.003	3914.98	784	3914.97	3.5831		11983	JOW_1088_XL_XiViewer_spectra.mgf	JOW_1088_XL_XiViewer_spectra.mgf	483		196.085	20.0 ppm		FALSE	FALSE				Self	TT
11983_162	SNMflMBP	58	55	LEEKFPQVAATGDGPDIIFWAHDR	4	SNMflMBP	1360	1357	TKSYPQAT	4	57	4	951.474	3801.87	951.473	3801.86	1.15352		11983	JOW_1088_XL_XiViewer_spectra.mgf	JOW_1088_XL_XiViewer_spectra.mgf	319		196.085	20.0 ppm		FALSE	FALSE				Self	TT
11983_163	SNMflMBP	29	19	LVIWINGDKGYNGLAEVGK	11	SNMflMBP	309	308	DKPLGAVALK	2	67	3	1084.94	3251.8	1084.94	3251.79	3.40892		11983	JOW_1088_XL_XiViewer_spectra.mgf	JOW_1088_XL_XiViewer_spectra.mgf	652		196.085	20.0 ppm		FALSE	FALSE				Self	TT
11983_527	SNMflMBP	29	19	LVIWINGDKGYNGLAEVGK	11	SNMflMBP	309	308	DKPLGAVALK	2	165	4	813.958	3251.8	813.955	3251.79	3.03538		11983	JOW_1088_XL_XiViewer_spectra.mgf	JOW_1088_XL_XiViewer_spectra.mgf	763		196.085	20.0 ppm		FALSE	FALSE				Self	TT
11983_168	SNMflMBP	332	329	IAATMENAQKGEIMPNIPQMSAFWYAVR	4	SNMflMBP	457	452	LSPTNKR	6	78	4	1045.28	4177.1	1045.28	4177.09	0.942274		11983	JOW_1088_XL_XiViewer_spectra.mgf	JOW_1088_XL_XiViewer_spectra.mgf	499		196.085	20.0 ppm		FALSE	FALSE				Self	TT
11983_171	SNMflMBP	332	329	IAATMENAQKGEIMPNIPQMoxSAFWYAVR	4	SNMflMBP	317	308	DKPLGAVALKSYEEELAK	10	75	4	1335.68	5338.68	1335.68	5338.67	1.56893		11983	JOW_1088_XL_XiViewer_spectra.mgf	JOW_1088_XL_XiViewer_spectra.mgf	65		196.085	20.0 ppm		FALSE	FALSE				Self	TT
11983_182	SNMflMBP	332	329	IAATMENAQKGEIMPNIPQMSAFWYAVR	4	SNMflMBP	317	308	DKPLGAVALKSYEEELAK	10	113	5	1065.55	5322.69	1065.54	5322.68	2.76008		11983	JOW_1088_XL_XiViewer_spectra.mgf	JOW_1088_XL_XiViewer_spectra.mgf	507		196.085	20.0 ppm		FALSE	FALSE				Self	TT
11983_252	SNMflMBP	332	329	IAATMENAQKGEIMPNIPQMSAFWYAVR	4	SNMflMBP	317	308	DKPLGAVALKSYEEELAK	10	77	4	1331.68	5322.69	1331.68	5322.68	3.1987		11983	JOW_1088_XL_XiViewer_spectra.mgf	JOW_1088_XL_XiViewer_spectra.mgf	304		196.085	20.0 ppm		FALSE	FALSE				Self	TT
11983_253	SNMflMBP	332	329	IAATMENAQKGEIMPNIPQMSAFWYAVR	4	SNMflMBP	317	308	DKPLGAVALKSYEEELAK	10	87	5	1065.55	5322.69	1065.54	5322.68	2.88661		11983	JOW_1088_XL_XiViewer_spectra.mgf	JOW_1088_XL_XiViewer_spectra.mgf	175		196.085	20.0 ppm		FALSE	FALSE				Self	TT
11983_545	SNMflMBP	332	329	IAATMENAQKGEIMPNIPQMoxSAFWYAVR	4	SNMflMBP	317	308	DKPLGAVALKSYEEELAK	10	90	5	1068.74	5338.68	1068.74	5338.67	1.14473		11983	JOW_1088_XL_XiViewer_spectra.mgf	JOW_1088_XL_XiViewer_spectra.mgf	174		196.085	20.0 ppm		FALSE	FALSE				Self	TT
11983_569	SNMflMBP	332	329	IAATMENAQKGEIMPNIPQMSAFWYAVR	4	SNMflMBP	317	308	DKPLGAVALKSYEEELAK	10	94	6	888.124	5322.7	888.12	5322.68	3.92309		11983	JOW_1088_XL_XiViewer_spectra.mgf	JOW_1088_XL_XiViewer_spectra.mgf	746		196.085	20.0 ppm		FALSE	FALSE				Self	TT
11983_570	SNMflMBP	332	329	IAATMENAQKGEIMPNIPQMSAFWYAVR	4	SNMflMBP	317	308	DKPLGAVALKSYEEELAK	10	109	5	1065.55	5322.71	1065.54	5322.68	5.36325		11983	JOW_1088_XL_XiViewer_spectra.mgf	JOW_1088_XL_XiViewer_spectra.mgf	732		196.085	20.0 ppm		FALSE	FALSE				Self	TT
11983_571	SNMflMBP	332	329	IAATMENAQKGEIMPNIPQMSAFWYAVR	4	SNMflMBP	317	308	DKPLGAVALKSYEEELAK	10	88	4	1331.68	5322.71	1331.68	5322.68	5.70957		11983	JOW_1088_XL_XiViewer_spectra.mgf	JOW_1088_XL_XiViewer_spectra.mgf	723		196.085	20.0 ppm		FALSE	FALSE				Self	TT
11983_175	UNOdelta	90	88	VCcmTTLPNYAEIAVVPPLEMDR	3	SNMflMBP	1300	1300	KLPFLR	1	51	4	839.952	3355.78	839.949	3355.77	3.61522		11983	JOW_1088_XL_XiViewer_spectra.mgf	JOW_1088_XL_XiViewer_spectra.mgf	136		196.085	20.0 ppm		FALSE	FALSE				Between	TT
11983_179	SNMflMBP	338	329	IAATMoxENAQKGEIMPNIPQMSAFWYAVR	10	SNMflMBP	319	308	DKPLGAVALKSYEEELAK	12	78	5	1068.74	5338.68	1068.74	5338.67	2.05806		11983	JOW_1088_XL_XiViewer_spectra.mgf	JOW_1088_XL_XiViewer_spectra.mgf	733		196.085	20.0 ppm		FALSE	FALSE				Self	TT
11983_396	SNMflMBP	95	79	FGGYAQSGLLAEITPDKAFQDK	17	SNMflMBP	27	19	LVIWINGDKGYNGLAEVGKK	9	55	5	945.895	4724.44	945.897	4724.45	-2.29501		11983	JOW_1088_XL_XiViewer_spectra.mgf	JOW_1088_XL_XiViewer_spectra.mgf	615		196.085	20.0 ppm		FALSE	FALSE				Self	TT
11983_186	SNMflMBP	114	111	YNGKLIAYPIAVEALSLIYNK	4	SNMflMBP	457	452	LSPTNKR	6	99	4	841.725	3362.87	841.722	3362.86	3.11285		11983	JOW_1088_XL_XiViewer_spectra.mgf	JOW_1088_XL_XiViewer_spectra.mgf	377		196.085	20.0 ppm		FALSE	FALSE				Self	TT
11983_187	SNMflMBP	338	329	IAATMENAQKGEIMPNIPQMSAFWYAVR	10	SNMflMBP	267	264	GQPSKPFVGVLSAGINAASPNK	4	128	4	1376.2	5500.79	1376.2	5500.77	2.8147		11983	JOW_1088_XL_XiViewer_spectra.mgf	JOW_1088_XL_XiViewer_spectra.mgf	262		196.085	20.0 ppm		FALSE	FALSE				Self	TT
11983_246	SNMflMBP	338	329	IAATMENAQKGEIMPNIPQMoxSAFWYAVR	10	SNMflMBP	267	264	GQPSKPFVGVLSAGINAASPNK	4	114	4	1380.21	5516.8	1380.2	5516.77	4.97892		11983	JOW_1088_XL_XiViewer_spectra.mgf	JOW_1088_XL_XiViewer_spectra.mgf	443		196.085	20.0 ppm		FALSE	FALSE				Self	TT
11983_554	SNMflMBP	338	329	IAATMENAQKGEIMPNIPQMoxSAFWYAVR	10	SNMflMBP	267	264	GQPSKPFVGVLSAGINAASPNK	4	107	5	1104.37	5516.8	1104.36	5516.77	5.4133		11983	JOW_1088_XL_XiViewer_spectra.mgf	JOW_1088_XL_XiViewer_spectra.mgf	409		196.085	20.0 ppm		FALSE	FALSE				Self	TT
11983_566	SNMflMBP	338	329	IAATMENAQKGEIMoxPNIPQMSAFWYAVR	10	SNMflMBP	267	264	GQPSKPFVGVLSAGINAASPNK	4	77	5	1104.36	5516.79	1104.36	5516.77	3.44987		11983	JOW_1088_XL_XiViewer_spectra.mgf	JOW_1088_XL_XiViewer_spectra.mgf	467		196.085	20.0 ppm		FALSE	FALSE				Self	TT
11983_572	SNMflMBP	338	329	IAATMENAQKGEIMPNIPQMSAFWYAVR	10	SNMflMBP	267	264	GQPSKPFVGVLSAGINAASPNK	4	101	5	1101.17	5500.8	1101.16	5500.77	4.44588		11983	JOW_1088_XL_XiViewer_spectra.mgf	JOW_1088_XL_XiViewer_spectra.mgf	619		196.085	20.0 ppm		FALSE	FALSE				Self	TT
11983_190	SNMflMBP	129	115	LIAYPIAVEALSLIYNKDLLPNPPK	15	SNMflMBP	325	318	SYEEELAKDPR	8	80	5	860.267	4296.3	860.266	4296.29	1.43366		11983	JOW_1088_XL_XiViewer_spectra.mgf	JOW_1088_XL_XiViewer_spectra.mgf	186		196.085	20.0 ppm		FALSE	FALSE				Self	TT
11983_193	UNOdelta	78	58	VTAFDLLTNLCcmVANISDDLTKQFQK	21	SNMflMBP	1204	1203	CcmSMELALQR	2	50	4	1040.03	4156.07	1040.02	4156.06	2.11433		11983	JOW_1088_XL_XiViewer_spectra.mgf	JOW_1088_XL_XiViewer_spectra.mgf	611		196.085	20.0 ppm		FALSE	FALSE				Between	TT
11983_194	UNOdelta	29	29	KLSSGSITMK	1	SNMflMBP	309	308	DKPLGAVALK	2	130	4	565.327	2257.28	565.325	2257.27	2.92262		11983	JOW_1088_XL_XiViewer_spectra.mgf	JOW_1088_XL_XiViewer_spectra.mgf	552		196.085	20.0 ppm		FALSE	FALSE				Between	TT
11983_584	UNOdelta	29	29	KLSSGSITMoxK	1	SNMflMBP	309	308	DKPLGAVALK	2	77	4	569.326	2273.27	569.324	2273.27	3.67585		11983	JOW_1088_XL_XiViewer_spectra.mgf	JOW_1088_XL_XiViewer_spectra.mgf	685		196.085	20.0 ppm		FALSE	FALSE				Between	TT
11983_195	SNMflMBP	1346	1340	NDIAHLKEYR	7	SNMflMBP	1346	1340	NDIAHLKEYR	7	125	4	678.854	2711.39	678.852	2711.38	3.03417		11983	JOW_1088_XL_XiViewer_spectra.mgf	JOW_1088_XL_XiViewer_spectra.mgf	294		392.17	20.0 ppm		FALSE	FALSE				Self	TT
11983_642	SNMflMBP	1204	1203	CcmSMELALQR	2	SNMflMBP	1300	1300	KLPFLR	1	104	3	692.71	2075.11	692.708	2075.1	3.21288		11983	JOW_1088_XL_XiViewer_spectra.mgf	JOW_1088_XL_XiViewer_spectra.mgf	230		196.085	20.0 ppm		FALSE	FALSE				Self	TT
11983_203	SNMflMBP	100	96	AFQDKLYPFTWDAVR	5	SNMflMBP	1346	1340	NDIAHLKEYR	7	95	5	662.939	3309.66	662.939	3309.66	0.906443		11983	JOW_1088_XL_XiViewer_spectra.mgf	JOW_1088_XL_XiViewer_spectra.mgf	148		196.085	20.0 ppm		FALSE	FALSE				Self	TT
11983_343	SNMflMBP	100	96	AFQDKLYPFTWDAVR	5	SNMflMBP	1346	1340	NDIAHLKEYR	7	134	3	1104.23	3309.66	1104.23	3309.66	1.17397		11983	JOW_1088_XL_XiViewer_spectra.mgf	JOW_1088_XL_XiViewer_spectra.mgf	589		196.085	20.0 ppm		FALSE	FALSE				Self	TT
11983_212	UNOdelta	29	29	KLSSGSITMoxK	1	UNOdelta	13	13	KLIVDTK	1	107	4	520.549	2078.17	520.549	2078.17	-0.0431604		11983	JOW_1088_XL_XiViewer_spectra.mgf	JOW_1088_XL_XiViewer_spectra.mgf	742		196.085	20.0 ppm		FALSE	FALSE				Self	TT
11983_215	UNOdelta	38	30	LSSGSITMoxKK	9	SNMflMBP	41	39	FEKDTGIK	3	115	4	550.794	2199.15	550.794	2199.15	0.508701		11983	JOW_1088_XL_XiViewer_spectra.mgf	JOW_1088_XL_XiViewer_spectra.mgf	606		196.085	20.0 ppm		FALSE	FALSE				Between	TT
11983_488	UNOdelta	38	30	LSSGSITMKK	9	SNMflMBP	41	39	FEKDTGIK	3	156	3	728.726	2183.16	728.724	2183.15	2.43061		11983	JOW_1088_XL_XiViewer_spectra.mgf	JOW_1088_XL_XiViewer_spectra.mgf	360		196.085	20.0 ppm		FALSE	FALSE				Between	TT
11983_219	SNMflMBP	191	188	YDIKDVGVDNAGAK	4	SNMflMBP	1348	1340	NDIAHLKEYR	9	74	4	730.374	2917.47	730.372	2917.46	3.13294		11983	JOW_1088_XL_XiViewer_spectra.mgf	JOW_1088_XL_XiViewer_spectra.mgf	521		196.085	20.0 ppm		FALSE	FALSE				Self	TT
11983_441	SNMflMBP	191	188	YDIKDVGVDNAGAK	4	SNMflMBP	1348	1340	NDIAHLKEYR	9	82	4	730.374	2917.47	730.372	2917.46	3.14437		11983	JOW_1088_XL_XiViewer_spectra.mgf	JOW_1088_XL_XiViewer_spectra.mgf	40		196.085	20.0 ppm		FALSE	FALSE				Self	TT
11983_604	SNMflMBP	191	188	YDIKDVGVDNAGAK	4	SNMflMBP	1348	1340	NDIAHLKEYR	9	61	4	730.373	2917.46	730.372	2917.46	2.39056		11983	JOW_1088_XL_XiViewer_spectra.mgf	JOW_1088_XL_XiViewer_spectra.mgf	6		196.085	20.0 ppm		FALSE	FALSE				Self	TT
11983_762	SNMflMBP	191	188	YDIKDVGVDNAGAK	4	SNMflMBP	1348	1340	NDIAHLKEYR	9	77	4	730.374	2917.47	730.372	2917.46	3.64245		11983	JOW_1088_XL_XiViewer_spectra.mgf	JOW_1088_XL_XiViewer_spectra.mgf	777		196.085	20.0 ppm		FALSE	FALSE				Self	TT
11983_223	UNOdelta	51	51	KQFEALK	1	UNOdelta	43	43	KQVTGK	1	101	3	573.666	1717.98	573.665	1717.97	2.13935		11983	JOW_1088_XL_XiViewer_spectra.mgf	JOW_1088_XL_XiViewer_spectra.mgf	133		196.085	20.0 ppm		FALSE	FALSE				Self	TT
11983_458	UNOdelta	51	51	KQFEALK	1	UNOdelta	43	43	KQVTGK	1	111	4	430.501	1717.97	430.5	1717.97	0.847925		11983	JOW_1088_XL_XiViewer_spectra.mgf	JOW_1088_XL_XiViewer_spectra.mgf	644		196.085	20.0 ppm		FALSE	FALSE				Self	TT
11983_510	UNOdelta	51	51	KQFEALK	1	UNOdelta	43	43	KQVTGK	1	202	4	430.501	1717.98	430.5	1717.97	2.31361		11983	JOW_1088_XL_XiViewer_spectra.mgf	JOW_1088_XL_XiViewer_spectra.mgf	372		196.085	20.0 ppm		FALSE	FALSE				Self	TT
11983_715	UNOdelta	51	51	KQFEALK	1	UNOdelta	43	43	KQVTGK	1	204	4	430.502	1717.98	430.5	1717.97	2.58756		11983	JOW_1088_XL_XiViewer_spectra.mgf	JOW_1088_XL_XiViewer_spectra.mgf	506		196.085	20.0 ppm		FALSE	FALSE				Self	TT
11983_740	UNOdelta	51	51	KQFEALK	1	UNOdelta	43	43	KQVTGK	1	197	4	430.502	1717.98	430.5	1717.97	2.78276		11983	JOW_1088_XL_XiViewer_spectra.mgf	JOW_1088_XL_XiViewer_spectra.mgf	561		196.085	20.0 ppm		FALSE	FALSE				Self	TT
11983_744	UNOdelta	51	51	KQFEALK	1	UNOdelta	43	43	KQVTGK	1	81	3	573.666	1717.98	573.665	1717.97	2.81097		11983	JOW_1088_XL_XiViewer_spectra.mgf	JOW_1088_XL_XiViewer_spectra.mgf	93		196.085	20.0 ppm		FALSE	FALSE				Self	TT
11983_746	UNOdelta	51	51	KQFEALK	1	UNOdelta	43	43	KQVTGK	1	201	4	430.502	1717.98	430.5	1717.97	2.73017		11983	JOW_1088_XL_XiViewer_spectra.mgf	JOW_1088_XL_XiViewer_spectra.mgf	71		196.085	20.0 ppm		FALSE	FALSE				Self	TT
11983_774	UNOdelta	51	51	KQFEALK	1	UNOdelta	43	43	KQVTGK	1	176	4	430.501	1717.98	430.5	1717.97	2.40277		11983	JOW_1088_XL_XiViewer_spectra.mgf	JOW_1088_XL_XiViewer_spectra.mgf	263		196.085	20.0 ppm		FALSE	FALSE				Self	TT
11983_775	UNOdelta	51	51	KQFEALK	1	UNOdelta	43	43	KQVTGK	1	76	3	573.666	1717.98	573.665	1717.97	1.67423		11983	JOW_1088_XL_XiViewer_spectra.mgf	JOW_1088_XL_XiViewer_spectra.mgf	290		196.085	20.0 ppm		FALSE	FALSE				Self	TT
11983_248	SNMflMBP	349	339	GEIMPNIPQMSAFWYAVR	11	SNMflMBP	317	308	DKPLGAVALKSYEEELAK	10	63	4	1067.3	4265.19	1067.3	4265.15	7.79442		11983	JOW_1088_XL_XiViewer_spectra.mgf	JOW_1088_XL_XiViewer_spectra.mgf	702		196.085	20.0 ppm		FALSE	FALSE				Self	TT
11983_234	SNMflMBP	677	656	IFYEALNDGSGDVIQCcmSLDNISVLCcmR	22	SNMflMBP	1292	1281	SGILFVFELAQKQPTEATK	12	150	4	1315.91	5259.62	1315.91	5259.61	1.56479		11983	JOW_1088_XL_XiViewer_spectra.mgf	JOW_1088_XL_XiViewer_spectra.mgf	718		196.085	20.0 ppm		FALSE	FALSE				Self	TT
11983_255	SNMflMBP	332	329	IAATMoxENAQKGEIMPNIPQMSAFWYAVR	4	SNMflMBP	268	264	GQPSKPFVGVLSAGINAASPNK	5	72	4	1380.2	5516.79	1380.2	5516.77	3.20875		11983	JOW_1088_XL_XiViewer_spectra.mgf	JOW_1088_XL_XiViewer_spectra.mgf	220		196.085	20.0 ppm		FALSE	FALSE				Self	TT
11983_568	SNMflMBP	332	329	IAATMENAQKGEIMoxPNIPQMSAFWYAVR	4	SNMflMBP	268	264	GQPSKPFVGVLSAGINAASPNK	5	97	4	1380.2	5516.79	1380.2	5516.77	4.07246		11983	JOW_1088_XL_XiViewer_spectra.mgf	JOW_1088_XL_XiViewer_spectra.mgf	100		196.085	20.0 ppm		FALSE	FALSE				Self	TT
11983_256	SNMflMBP	332	329	IAATMENAQKGEIMoxPNIPQMSAFWYAVR	4	SNMflMBP	139	132	DLLPNPPKTWEEIPALDK	8	62	4	1364.44	5453.73	1364.44	5453.71	2.58385		11983	JOW_1088_XL_XiViewer_spectra.mgf	JOW_1088_XL_XiViewer_spectra.mgf	649		196.085	20.0 ppm		FALSE	FALSE				Self	TT
11983_258	SNMflMBP	332	329	IAATMENAQKGEIMPNIPQMSAFWYAVR	4	SNMflMBP	139	132	DLLPNPPKTWEEIPALDK	8	106	4	1360.44	5437.73	1360.44	5437.72	2.28481		11983	JOW_1088_XL_XiViewer_spectra.mgf	JOW_1088_XL_XiViewer_spectra.mgf	306		196.085	20.0 ppm		FALSE	FALSE				Self	TT
11983_576	SNMflMBP	332	329	IAATMENAQKGEIMPNIPQMSAFWYAVR	4	SNMflMBP	139	132	DLLPNPPKTWEEIPALDK	8	120	5	1088.56	5437.74	1088.55	5437.72	4.42464		11983	JOW_1088_XL_XiViewer_spectra.mgf	JOW_1088_XL_XiViewer_spectra.mgf	703		196.085	20.0 ppm		FALSE	FALSE				Self	TT
11983_260	SNMflMBP	1262	1260	LAKILISNPMEHR	3	UNOdelta	48	44	QVTGKTR	5	145	5	502.084	2505.39	502.084	2505.38	0.0571698		11983	JOW_1088_XL_XiViewer_spectra.mgf	JOW_1088_XL_XiViewer_spectra.mgf	523		196.085	20.0 ppm		FALSE	FALSE				Between	TT
11983_266	SNMflMBP	593	591	IMTILSDLK	3	UNOdelta	13	13	KLIVDTK	1	57	4	512.052	2044.18	512.054	2044.19	-2.71653		11983	JOW_1088_XL_XiViewer_spectra.mgf	JOW_1088_XL_XiViewer_spectra.mgf	23		196.085	20.0 ppm		FALSE	FALSE				Between	TT
11983_267	SNMflMBP	1262	1260	LAKILISNPMoxEHR	3	SNMflMBP	644	644	YPHCcmHLQPTSLR	1	139	5	649.141	3240.67	649.14	3240.66	1.7477		11983	JOW_1088_XL_XiViewer_spectra.mgf	JOW_1088_XL_XiViewer_spectra.mgf	444		196.085	20.0 ppm		FALSE	FALSE				Self	TT
11983_270	SNMflMBP	1262	1260	LAKILISNPMoxEHR	3	UNOdelta	13	13	KLIVDTK	1	142	5	510.699	2548.46	510.695	2548.44	6.8269		11983	JOW_1088_XL_XiViewer_spectra.mgf	JOW_1088_XL_XiViewer_spectra.mgf	582		196.085	20.0 ppm		FALSE	FALSE				Between	TT
11983_276	SNMflMBP	1193	1186	FYEYYVKYHAPFGDVMoxR	8	UNOdelta	43	43	KQVTGK	1	142	5	612.108	3055.5	612.105	3055.49	3.71896		11983	JOW_1088_XL_XiViewer_spectra.mgf	JOW_1088_XL_XiViewer_spectra.mgf	461		196.085	20.0 ppm		FALSE	FALSE				Between	TT
11983_417	SNMflMBP	1262	1260	LAKILISNPMoxEHR	3	SNMflMBP	43	39	FEKDTGIK	5	79	5	534.893	2669.43	534.891	2669.42	3.06408		11983	JOW_1088_XL_XiViewer_spectra.mgf	JOW_1088_XL_XiViewer_spectra.mgf	291		196.085	20.0 ppm		FALSE	FALSE				Self	TT
11983_281	SNMflMBP	1262	1260	LAKILISNPMEHR	3	SNMflMBP	1357	1357	TKSYPQAT	1	69	3	871.47	2611.39	871.467	2611.38	3.10472		11983	JOW_1088_XL_XiViewer_spectra.mgf	JOW_1088_XL_XiViewer_spectra.mgf	329		196.085	20.0 ppm		FALSE	FALSE				Self	TT
11983_434	SNMflMBP	1262	1260	LAKILISNPMoxEHR	3	SNMflMBP	1357	1357	TKSYPQAT	1	77	3	876.8	2627.38	876.799	2627.37	1.79374		11983	JOW_1088_XL_XiViewer_spectra.mgf	JOW_1088_XL_XiViewer_spectra.mgf	501		196.085	20.0 ppm		FALSE	FALSE				Self	TT
11983_586	SNMflMBP	1262	1260	LAKILISNPMoxEHR	3	SNMflMBP	1357	1357	TKSYPQAT	1	111	3	876.801	2627.38	876.799	2627.37	3.11273		11983	JOW_1088_XL_XiViewer_spectra.mgf	JOW_1088_XL_XiViewer_spectra.mgf	335		196.085	20.0 ppm		FALSE	FALSE				Self	TT
11983_611	SNMflMBP	1262	1260	LAKILISNPMEHR	3	SNMflMBP	1357	1357	TKSYPQAT	1	144	3	871.469	2611.38	871.467	2611.38	1.76772		11983	JOW_1088_XL_XiViewer_spectra.mgf	JOW_1088_XL_XiViewer_spectra.mgf	569		196.085	20.0 ppm		FALSE	FALSE				Self	TT
11983_283	SNMflMBP	644	644	YPHCcmHLQPTSLR	1	SNMflMBP	1300	1300	KLPFLR	1	153	5	496.271	2476.32	496.271	2476.32	0.593207		11983	JOW_1088_XL_XiViewer_spectra.mgf	JOW_1088_XL_XiViewer_spectra.mgf	716		196.085	20.0 ppm		FALSE	FALSE				Self	TT
11983_284	SNMflMBP	1262	1260	LAKILISNPMoxEHR	3	SNMflMBP	1190	1186	FYEYYVK	5	164	5	549.692	2743.42	549.688	2743.4	6.3192		11983	JOW_1088_XL_XiViewer_spectra.mgf	JOW_1088_XL_XiViewer_spectra.mgf	780		196.085	20.0 ppm		FALSE	FALSE				Self	TT
11983_296	SNMflMBP	707	698	EILVELCcmLGKEDAIAEK	10	UNOdelta	49	44	QVTGKTR	6	70	4	729.397	2913.56	729.394	2913.55	4.33746		11983	JOW_1088_XL_XiViewer_spectra.mgf	JOW_1088_XL_XiViewer_spectra.mgf	158		196.085	20.0 ppm		FALSE	FALSE				Between	TT
11983_303	SNMflMBP	707	698	EILVELCcmLGKEDAIAEK	10	UNOdelta	38	30	LSSGSITMoxKK	9	194	4	798.928	3191.68	798.924	3191.67	4.4891		11983	JOW_1088_XL_XiViewer_spectra.mgf	JOW_1088_XL_XiViewer_spectra.mgf	423		196.085	20.0 ppm		FALSE	FALSE				Between	TT
11983_306	SNMflMBP	1192	1186	FYEYYVKYHAPFGDVMR	7	SNMflMBP	188	183	YENGKYDIK	6	144	5	702.737	3508.65	702.736	3508.64	1.1243		11983	JOW_1088_XL_XiViewer_spectra.mgf	JOW_1088_XL_XiViewer_spectra.mgf	221		196.085	20.0 ppm		FALSE	FALSE				Self	TT
11983_620	SNMflMBP	867	866	ATKCcmLAPVLPELLR	2	SNMflMBP	852	850	YTKDLK	3	59	4	636.615	2542.43	636.612	2542.42	4.95216		11983	JOW_1088_XL_XiViewer_spectra.mgf	JOW_1088_XL_XiViewer_spectra.mgf	162		196.085	20.0 ppm		FALSE	FALSE				Self	TT
11983_311	SNMflMBP	1185	1183	ASKFYEYYVK	3	SNMflMBP	1300	1300	KLPFLR	1	130	4	567.314	2265.23	567.312	2265.22	3.32629		11983	JOW_1088_XL_XiViewer_spectra.mgf	JOW_1088_XL_XiViewer_spectra.mgf	386		196.085	20.0 ppm		FALSE	FALSE				Self	TT
11983_621	SNMflMBP	1185	1183	ASKFYEYYVK	3	SNMflMBP	1300	1300	KLPFLR	1	135	4	567.312	2265.22	567.312	2265.22	0.494151		11983	JOW_1088_XL_XiViewer_spectra.mgf	JOW_1088_XL_XiViewer_spectra.mgf	484		196.085	20.0 ppm		FALSE	FALSE				Self	TT
11983_317	SNMflMBP	58	55	LEEKFPQVAATGDGPDIIFWAHDR	4	UNOdelta	43	43	KQVTGK	1	77	5	714.371	3566.82	714.37	3566.82	1.39933		11983	JOW_1088_XL_XiViewer_spectra.mgf	JOW_1088_XL_XiViewer_spectra.mgf	286		196.085	20.0 ppm		FALSE	FALSE				Between	TT
11983_629	SNMflMBP	868	866	ATKCcmLAPVLPELLR	3	SNMflMBP	41	39	FEKDTGIK	3	58	4	679.132	2712.5	679.129	2712.49	3.56087		11983	JOW_1088_XL_XiViewer_spectra.mgf	JOW_1088_XL_XiViewer_spectra.mgf	719		196.085	20.0 ppm		FALSE	FALSE				Self	TT
11983_323	SNMflMBP	868	866	ATKCcmLAPVLPELLR	3	SNMflMBP	187	183	YENGKYDIK	5	121	4	727.144	2904.55	727.143	2904.54	2.22837		11983	JOW_1088_XL_XiViewer_spectra.mgf	JOW_1088_XL_XiViewer_spectra.mgf	680		196.085	20.0 ppm		FALSE	FALSE				Self	TT
11983_325	SNMflMBP	707	698	EILVELCcmLGKEDAIAEK	10	UNOdelta	51	51	KQFEALK	1	144	4	747.907	2987.6	747.905	2987.59	3.65168		11983	JOW_1088_XL_XiViewer_spectra.mgf	JOW_1088_XL_XiViewer_spectra.mgf	767		196.085	20.0 ppm		FALSE	FALSE				Between	TT
11983_326	SNMflMBP	1192	1186	FYEYYVKYHAPFGDVMR	7	SNMflMBP	191	188	YDIKDVGVDNAGAK	4	58	5	769.776	3843.84	769.772	3843.82	4.97086		11983	JOW_1088_XL_XiViewer_spectra.mgf	JOW_1088_XL_XiViewer_spectra.mgf	623		196.085	20.0 ppm		FALSE	FALSE				Self	TT
11983_334	SNMflMBP	27	19	LVIWINGDKGYNGLAEVGK	9	SNMflMBP	1357	1357	TKSYPQAT	1	139	3	1046.22	3135.63	1046.22	3135.62	1.91036		11983	JOW_1088_XL_XiViewer_spectra.mgf	JOW_1088_XL_XiViewer_spectra.mgf	191		196.085	20.0 ppm		FALSE	FALSE				Self	TT
11983_337	SNMflMBP	95	79	FGGYAQSGLLAEITPDKAFQDK	17	SNMflMBP	183	183	YENGKYDIK	1	75	3	1227.61	3679.81	1227.61	3679.8	1.91807		11983	JOW_1088_XL_XiViewer_spectra.mgf	JOW_1088_XL_XiViewer_spectra.mgf	378		196.085	20.0 ppm		FALSE	FALSE				Self	TT
11983_340	SNMflMBP	95	79	FGGYAQSGLLAEITPDKAFQDK	17	SNMflMBP	183	183	YENGKYDIK	1	99	3	1227.61	3679.82	1227.61	3679.8	3.42287		11983	JOW_1088_XL_XiViewer_spectra.mgf	JOW_1088_XL_XiViewer_spectra.mgf	30		196.085	20.0 ppm		FALSE	FALSE				Self	TT
11983_640	SNMflMBP	95	79	FGGYAQSGLLAEITPDKAFQDK	17	SNMflMBP	183	183	YENGKYDIK	1	98	3	1227.61	3679.82	1227.61	3679.8	3.73524		11983	JOW_1088_XL_XiViewer_spectra.mgf	JOW_1088_XL_XiViewer_spectra.mgf	740		196.085	20.0 ppm		FALSE	FALSE				Self	TT
11983_342	SNMflMBP	100	96	AFQDKLYPFTWDAVR	5	SNMflMBP	1348	1340	NDIAHLKEYR	9	117	5	662.94	3309.66	662.939	3309.66	2.08061		11983	JOW_1088_XL_XiViewer_spectra.mgf	JOW_1088_XL_XiViewer_spectra.mgf	745		196.085	20.0 ppm		FALSE	FALSE				Self	TT
11983_344	SNMflMBP	896	891	LLELPKYFCcmFDYYHEQNR	6	UNOdelta	51	51	KQFEALK	1	105	5	699.553	3492.73	699.551	3492.72	3.07184		11983	JOW_1088_XL_XiViewer_spectra.mgf	JOW_1088_XL_XiViewer_spectra.mgf	108		196.085	20.0 ppm		FALSE	FALSE				Between	TT
11983_345	SNMflMBP	896	891	LLELPKYFCcmFDYYHEQNR	6	UNOdelta	51	51	KQFEALK	1	114	4	874.189	3492.73	874.187	3492.72	2.45879		11983	JOW_1088_XL_XiViewer_spectra.mgf	JOW_1088_XL_XiViewer_spectra.mgf	630		196.085	20.0 ppm		FALSE	FALSE				Between	TT
11983_346	SNMflMBP	95	79	FGGYAQSGLLAEITPDKAFQDK	17	DECOY:UNOdelta	120	119	HTERREMoxR	2	52	4	921.207	3680.8	921.207	3680.8	-0.716593		11983	JOW_1088_XL_XiViewer_spectra.mgf	JOW_1088_XL_XiViewer_spectra.mgf	37		196.085	20.0 ppm		FALSE	TRUE				Between	TD
11983_348	SNMflMBP	1320	1309	VFVPLLLVQDKTR	12	SNMflMBP	41	39	FEKDTGIK	3	63	4	665.883	2659.5	665.881	2659.49	2.92197		11983	JOW_1088_XL_XiViewer_spectra.mgf	JOW_1088_XL_XiViewer_spectra.mgf	538		196.085	20.0 ppm		FALSE	FALSE				Self	TT
11983_349	SNMflMBP	95	79	FGGYAQSGLLAEITPDKAFQDK	17	SNMflMBP	1357	1357	TKSYPQAT	1	66	4	862.436	3445.72	862.433	3445.7	3.65385		11983	JOW_1088_XL_XiViewer_spectra.mgf	JOW_1088_XL_XiViewer_spectra.mgf	441		196.085	20.0 ppm		FALSE	FALSE				Self	TT
11983_350	SNMflMBP	58	55	LEEKFPQVAATGDGPDIIFWAHDR	4	UNOdelta	13	13	KLIVDTK	1	124	5	745.596	3722.94	745.593	3722.93	3.45341		11983	JOW_1088_XL_XiViewer_spectra.mgf	JOW_1088_XL_XiViewer_spectra.mgf	661		196.085	20.0 ppm		FALSE	FALSE				Between	TT
11983_351	SNMflMBP	868	866	ATKCcmLAPVLPELLR	3	SNMflMBP	188	188	YDIKDVGVDNAGAK	1	101	4	810.94	3239.73	810.938	3239.72	3.01189		11983	JOW_1088_XL_XiViewer_spectra.mgf	JOW_1088_XL_XiViewer_spectra.mgf	605		196.085	20.0 ppm		FALSE	FALSE				Self	TT
11983_353	SNMflMBP	58	55	LEEKFPQVAATGDGPDIIFWAHDR	4	SNMflMBP	1357	1357	TKSYPQAT	1	152	4	951.477	3801.88	951.473	3801.86	3.69017		11983	JOW_1088_XL_XiViewer_spectra.mgf	JOW_1088_XL_XiViewer_spectra.mgf	130		196.085	20.0 ppm		FALSE	FALSE				Self	TT
11983_356	SNMflMBP	1308	1306	VLKVFVPLLLVQDK	3	SNMflMBP	54	47	VTVEHPDKLEEK	8	83	5	646.777	3228.85	646.775	3228.84	3.95494		11983	JOW_1088_XL_XiViewer_spectra.mgf	JOW_1088_XL_XiViewer_spectra.mgf	156		196.085	20.0 ppm		FALSE	FALSE				Self	TT
11983_362	SNMflMBP	868	866	ATKCcmLAPVLPELLR	3	SNMflMBP	309	308	DKPLGAVALK	2	122	4	697.662	2786.62	697.66	2786.61	2.85155		11983	JOW_1088_XL_XiViewer_spectra.mgf	JOW_1088_XL_XiViewer_spectra.mgf	362		196.085	20.0 ppm		FALSE	FALSE				Self	TT
11983_647	SNMflMBP	1320	1309	VFVPLLLVQDKTR	12	SNMflMBP	1358	1357	TKSYPQAT	2	124	3	873.491	2617.45	873.49	2617.45	1.08368		11983	JOW_1088_XL_XiViewer_spectra.mgf	JOW_1088_XL_XiViewer_spectra.mgf	39		196.085	20.0 ppm		FALSE	FALSE				Self	TT
11983_366	SNMflMBP	100	96	AFQDKLYPFTWDAVR	5	SNMflMBP	1357	1357	TKSYPQAT	1	80	3	983.162	2946.46	983.159	2946.46	3.02804		11983	JOW_1088_XL_XiViewer_spectra.mgf	JOW_1088_XL_XiViewer_spectra.mgf	736		196.085	20.0 ppm		FALSE	FALSE				Self	TT
11983_367	SNMflMBP	212	202	AGLTFLVDLIKNK	11	SNMflMBP	457	452	LSPTNKR	6	143	4	611.358	2441.4	611.357	2441.4	1.68051		11983	JOW_1088_XL_XiViewer_spectra.mgf	JOW_1088_XL_XiViewer_spectra.mgf	550		196.085	20.0 ppm		FALSE	FALSE				Self	TT
11983_371	SNMflMBP	289	286	ELAKEFLENYLLTDEGLEAVNK	4	SNMflMBP	457	452	LSPTNKR	6	134	4	887.971	3547.85	887.968	3547.84	3.61367		11983	JOW_1088_XL_XiViewer_spectra.mgf	JOW_1088_XL_XiViewer_spectra.mgf	341		196.085	20.0 ppm		FALSE	FALSE				Self	TT
11983_378	SNMflMBP	1308	1306	VLKVFVPLLLVQDK	3	SNMflMBP	188	183	YENGKYDIK	6	101	4	734.671	2934.66	734.669	2934.65	3.12077		11983	JOW_1088_XL_XiViewer_spectra.mgf	JOW_1088_XL_XiViewer_spectra.mgf	143		196.085	20.0 ppm		FALSE	FALSE				Self	TT
11983_395	SNMflMBP	1308	1306	VLKVFVPLLLVQDK	3	SNMflMBP	188	188	YDIKDVGVDNAGAK	1	117	5	654.975	3269.84	654.973	3269.83	4.01782		11983	JOW_1088_XL_XiViewer_spectra.mgf	JOW_1088_XL_XiViewer_spectra.mgf	169		196.085	20.0 ppm		FALSE	FALSE				Self	TT
11983_385	SNMflMBP	289	286	ELAKEFLENYLLTDEGLEAVNK	4	SNMflMBP	1348	1340	NDIAHLKEYR	9	79	4	998.767	3991.04	998.763	3991.02	4.3595		11983	JOW_1088_XL_XiViewer_spectra.mgf	JOW_1088_XL_XiViewer_spectra.mgf	297		196.085	20.0 ppm		FALSE	FALSE				Self	TT
11983_389	SNMflMBP	1308	1306	VLKVFVPLLLVQDK	3	SNMflMBP	1357	1357	TKSYPQAT	1	72	4	676.146	2700.55	676.144	2700.55	2.69351		11983	JOW_1088_XL_XiViewer_spectra.mgf	JOW_1088_XL_XiViewer_spectra.mgf	141		196.085	20.0 ppm		FALSE	FALSE				Self	TT
11983_390	SNMflMBP	1308	1306	VLKVFVPLLLVQDK	3	SNMflMBP	1357	1357	TKSYPQAT	1	157	3	901.192	2700.56	901.189	2700.55	3.32366		11983	JOW_1088_XL_XiViewer_spectra.mgf	JOW_1088_XL_XiViewer_spectra.mgf	199		196.085	20.0 ppm		FALSE	FALSE				Self	TT
11983_394	SNMflMBP	1308	1306	VLKVFVPLLLVQDK	3	SNMflMBP	1357	1357	TKSYPQAT	1	103	3	901.193	2700.56	901.189	2700.55	4.30287		11983	JOW_1088_XL_XiViewer_spectra.mgf	JOW_1088_XL_XiViewer_spectra.mgf	62		196.085	20.0 ppm		FALSE	FALSE				Self	TT
11983_555	SNMflMBP	1308	1306	VLKVFVPLLLVQDK	3	SNMflMBP	1357	1357	TKSYPQAT	1	161	3	901.194	2700.56	901.189	2700.55	5.24141		11983	JOW_1088_XL_XiViewer_spectra.mgf	JOW_1088_XL_XiViewer_spectra.mgf	679		196.085	20.0 ppm		FALSE	FALSE				Self	TT
11983_653	SNMflMBP	1308	1306	VLKVFVPLLLVQDK	3	SNMflMBP	1357	1357	TKSYPQAT	1	81	3	901.192	2700.56	901.189	2700.55	3.28015		11983	JOW_1088_XL_XiViewer_spectra.mgf	JOW_1088_XL_XiViewer_spectra.mgf	749		196.085	20.0 ppm		FALSE	FALSE				Self	TT
11983_391	SNMflMBP	1308	1306	VLKVFVPLLLVQDK	3	SNMflMBP	1358	1357	TKSYPQAT	2	185	2	1351.29	2700.56	1351.28	2700.55	4.89908		11983	JOW_1088_XL_XiViewer_spectra.mgf	JOW_1088_XL_XiViewer_spectra.mgf	760		196.085	20.0 ppm		FALSE	FALSE				Self	TT
11983_557	SNMflMBP	1308	1306	VLKVFVPLLLVQDK	3	SNMflMBP	1358	1357	TKSYPQAT	2	57	2	1351.29	2700.56	1351.28	2700.55	5.82033		11983	JOW_1088_XL_XiViewer_spectra.mgf	JOW_1088_XL_XiViewer_spectra.mgf	369		196.085	20.0 ppm		FALSE	FALSE				Self	TT
11983_392	SNMflMBP	1308	1306	VLKVFVPLLLVQDK	3	SNMflMBP	191	188	YDIKDVGVDNAGAK	4	127	4	818.467	3269.84	818.464	3269.83	3.9823		11983	JOW_1088_XL_XiViewer_spectra.mgf	JOW_1088_XL_XiViewer_spectra.mgf	647		196.085	20.0 ppm		FALSE	FALSE				Self	TT
11983_393	SNMflMBP	1308	1306	VLKVFVPLLLVQDK	3	SNMflMBP	191	188	YDIKDVGVDNAGAK	4	128	3	1090.95	3269.84	1090.95	3269.83	4.25763		11983	JOW_1088_XL_XiViewer_spectra.mgf	JOW_1088_XL_XiViewer_spectra.mgf	600		196.085	20.0 ppm		FALSE	FALSE				Self	TT
11983_560	SNMflMBP	1308	1306	VLKVFVPLLLVQDK	3	SNMflMBP	191	188	YDIKDVGVDNAGAK	4	124	4	818.468	3269.84	818.464	3269.83	5.05973		11983	JOW_1088_XL_XiViewer_spectra.mgf	JOW_1088_XL_XiViewer_spectra.mgf	442		196.085	20.0 ppm		FALSE	FALSE				Self	TT
11983_397	SNMflMBP	1308	1306	VLKVFVPLLLVQDK	3	SNMflMBP	309	308	DKPLGAVALK	2	94	4	705.188	2816.72	705.186	2816.71	2.61722		11983	JOW_1088_XL_XiViewer_spectra.mgf	JOW_1088_XL_XiViewer_spectra.mgf	581		196.085	20.0 ppm		FALSE	FALSE				Self	TT
11983_399	SNMflMBP	201	192	DVGVDNAGAKAGLTFLVDLIK	10	SNMflMBP	457	452	LSPTNKR	6	177	4	782.437	3125.72	782.434	3125.71	3.58684		11983	JOW_1088_XL_XiViewer_spectra.mgf	JOW_1088_XL_XiViewer_spectra.mgf	401		196.085	20.0 ppm		FALSE	FALSE				Self	TT
11983_402	SNMflMBP	1308	1306	VLKVFVPLLLVQDK	3	SNMflMBP	1359	1359	SYPQAT	1	76	3	824.811	2471.41	824.809	2471.4	3.33255		11983	JOW_1088_XL_XiViewer_spectra.mgf	JOW_1088_XL_XiViewer_spectra.mgf	370		196.085	20.0 ppm		FALSE	FALSE				Self	TT
11983_761	SNMflMBP	1348	1340	NDIAHLKEYR	9	SNMflMBP	187	183	YENGKYDIK	5	105	4	646.579	2582.29	646.576	2582.28	3.36146		11983	JOW_1088_XL_XiViewer_spectra.mgf	JOW_1088_XL_XiViewer_spectra.mgf	771		196.085	20.0 ppm		FALSE	FALSE				Self	TT
11983_765	SNMflMBP	1348	1340	NDIAHLKEYR	9	SNMflMBP	187	183	YENGKYDIK	5	127	4	646.579	2582.29	646.576	2582.28	3.49156		11983	JOW_1088_XL_XiViewer_spectra.mgf	JOW_1088_XL_XiViewer_spectra.mgf	358		196.085	20.0 ppm		FALSE	FALSE				Self	TT
11983_418	SNMflMBP	1346	1340	NDIAHLKEYR	7	SNMflMBP	1358	1357	TKSYPQAT	2	88	3	783.735	2348.18	783.733	2348.18	3.01572		11983	JOW_1088_XL_XiViewer_spectra.mgf	JOW_1088_XL_XiViewer_spectra.mgf	410		196.085	20.0 ppm		FALSE	FALSE				Self	TT
11983_502	SNMflMBP	1346	1340	NDIAHLKEYR	7	SNMflMBP	1358	1357	TKSYPQAT	2	75	2	1175.1	2348.18	1175.1	2348.18	2.70085		11983	JOW_1088_XL_XiViewer_spectra.mgf	JOW_1088_XL_XiViewer_spectra.mgf	272		196.085	20.0 ppm		FALSE	FALSE				Self	TT
11983_703	SNMflMBP	1346	1340	NDIAHLKEYR	7	SNMflMBP	1358	1357	TKSYPQAT	2	123	3	783.735	2348.18	783.733	2348.18	2.57696		11983	JOW_1088_XL_XiViewer_spectra.mgf	JOW_1088_XL_XiViewer_spectra.mgf	150		196.085	20.0 ppm		FALSE	FALSE				Self	TT
11983_704	SNMflMBP	1346	1340	NDIAHLKEYR	7	SNMflMBP	1358	1357	TKSYPQAT	2	67	2	1175.1	2348.18	1175.1	2348.18	3.3095		11983	JOW_1088_XL_XiViewer_spectra.mgf	JOW_1088_XL_XiViewer_spectra.mgf	246		196.085	20.0 ppm		FALSE	FALSE				Self	TT
11983_748	SNMflMBP	1346	1340	NDIAHLKEYR	7	SNMflMBP	1358	1357	TKSYPQAT	2	118	3	783.735	2348.18	783.733	2348.18	3.27817		11983	JOW_1088_XL_XiViewer_spectra.mgf	JOW_1088_XL_XiViewer_spectra.mgf	489		196.085	20.0 ppm		FALSE	FALSE				Self	TT
11983_422	SNMflMBP	191	188	YDIKDVGVDNAGAK	4	UNOdelta	20	20	KTLAVHDPR	1	115	5	540.088	2695.4	540.086	2695.39	4.27243		11983	JOW_1088_XL_XiViewer_spectra.mgf	JOW_1088_XL_XiViewer_spectra.mgf	273		196.085	20.0 ppm		FALSE	FALSE				Between	TT
11983_423	UNOdelta	51	51	KQFEALK	1	UNOdelta	13	13	KLIVDTK	1	110	4	469.531	1874.09	469.529	1874.09	3.5778		11983	JOW_1088_XL_XiViewer_spectra.mgf	JOW_1088_XL_XiViewer_spectra.mgf	672		196.085	20.0 ppm		FALSE	FALSE				Self	TT
11983_707	UNOdelta	51	51	KQFEALK	1	UNOdelta	13	13	KLIVDTK	1	99	4	469.531	1874.09	469.529	1874.09	3.64166		11983	JOW_1088_XL_XiViewer_spectra.mgf	JOW_1088_XL_XiViewer_spectra.mgf	458		196.085	20.0 ppm		FALSE	FALSE				Self	TT
11983_427	UNOdelta	20	20	KTLAVHDPR	1	SNMflMBP	309	308	DKPLGAVALK	2	99	4	561.579	2242.29	561.577	2242.28	2.63839		11983	JOW_1088_XL_XiViewer_spectra.mgf	JOW_1088_XL_XiViewer_spectra.mgf	248		196.085	20.0 ppm		FALSE	FALSE				Between	TT
11983_695	UNOdelta	20	20	KTLAVHDPR	1	SNMflMBP	309	308	DKPLGAVALK	2	61	4	561.579	2242.29	561.577	2242.28	3.39039		11983	JOW_1088_XL_XiViewer_spectra.mgf	JOW_1088_XL_XiViewer_spectra.mgf	431		196.085	20.0 ppm		FALSE	FALSE				Between	TT
11983_428	SNMflMBP	1204	1203	CcmSMELALQR	2	UNOdelta	43	43	KQVTGK	1	67	3	655.011	1962.01	655.008	1962	3.57088		11983	JOW_1088_XL_XiViewer_spectra.mgf	JOW_1088_XL_XiViewer_spectra.mgf	348		196.085	20.0 ppm		FALSE	FALSE				Between	TT
11983_429	UNOdelta	179	160	GGGSGGGSGGSAWSHPQFEK	20	SNMflMBP	852	850	YTKDLK	3	91	4	703.087	2808.32	703.085	2808.31	3.34896		11983	JOW_1088_XL_XiViewer_spectra.mgf	JOW_1088_XL_XiViewer_spectra.mgf	533		196.085	20.0 ppm		FALSE	FALSE				Between	TT
11983_430	SNMflMBP	438	417	EESSIAQNDEPVCcmVDGTIGDATNK	22	SNMflMBP	457	452	LSPTNKR	6	97	4	890.677	3558.68	890.676	3558.67	1.82594		11983	JOW_1088_XL_XiViewer_spectra.mgf	JOW_1088_XL_XiViewer_spectra.mgf	663		196.085	20.0 ppm		FALSE	FALSE				Self	TT
11983_436	SNMflMBP	1204	1203	CcmSMELALQR	2	SNMflMBP	457	452	LSPTNKR	6	157	3	706.699	2117.07	706.698	2117.07	0.962556		11983	JOW_1088_XL_XiViewer_spectra.mgf	JOW_1088_XL_XiViewer_spectra.mgf	608		196.085	20.0 ppm		FALSE	FALSE				Self	TT
11983_487	SNMflMBP	1204	1203	CcmSMoxELALQR	2	SNMflMBP	457	452	LSPTNKR	6	138	3	712.031	2133.07	712.03	2133.07	2.4401		11983	JOW_1088_XL_XiViewer_spectra.mgf	JOW_1088_XL_XiViewer_spectra.mgf	142		196.085	20.0 ppm		FALSE	FALSE				Self	TT
11983_591	SNMflMBP	1204	1203	CcmSMELALQR	2	SNMflMBP	457	452	LSPTNKR	6	109	3	706.699	2117.08	706.698	2117.07	1.61034		11983	JOW_1088_XL_XiViewer_spectra.mgf	JOW_1088_XL_XiViewer_spectra.mgf	177		196.085	20.0 ppm		FALSE	FALSE				Self	TT
11983_669	SNMflMBP	1204	1203	CcmSMoxELALQR	2	SNMflMBP	457	452	LSPTNKR	6	134	3	712.033	2133.08	712.03	2133.07	4.40266		11983	JOW_1088_XL_XiViewer_spectra.mgf	JOW_1088_XL_XiViewer_spectra.mgf	180		196.085	20.0 ppm		FALSE	FALSE				Self	TT
11983_438	SNMflMBP	1346	1340	NDIAHLKEYR	7	SNMflMBP	1204	1203	CcmSMoxELALQR	2	57	4	645.071	2576.26	645.069	2576.25	3.30337		11983	JOW_1088_XL_XiViewer_spectra.mgf	JOW_1088_XL_XiViewer_spectra.mgf	75		196.085	20.0 ppm		FALSE	FALSE				Self	TT
11983_447	SNMflMBP	1346	1340	NDIAHLKEYR	7	SNMflMBP	1204	1203	CcmSMELALQR	2	67	3	854.425	2560.25	854.425	2560.25	0.199015		11983	JOW_1088_XL_XiViewer_spectra.mgf	JOW_1088_XL_XiViewer_spectra.mgf	744		196.085	20.0 ppm		FALSE	FALSE				Self	TT
11983_598	SNMflMBP	1346	1340	NDIAHLKEYR	7	SNMflMBP	1204	1203	CcmSMoxELALQR	2	89	4	645.072	2576.26	645.069	2576.25	3.80958		11983	JOW_1088_XL_XiViewer_spectra.mgf	JOW_1088_XL_XiViewer_spectra.mgf	276		196.085	20.0 ppm		FALSE	FALSE				Self	TT
11983_439	UNOdelta	82	79	QFQKACcmANR	4	SNMflMBP	1204	1203	CcmSMELALQR	2	67	3	809.058	2424.15	809.056	2424.15	2.6217		11983	JOW_1088_XL_XiViewer_spectra.mgf	JOW_1088_XL_XiViewer_spectra.mgf	165		196.085	20.0 ppm		FALSE	FALSE				Between	TT
11983_600	UNOdelta	82	79	QFQKACcmANR	4	SNMflMBP	1204	1203	CcmSMELALQR	2	69	3	809.059	2424.16	809.056	2424.15	4.33921		11983	JOW_1088_XL_XiViewer_spectra.mgf	JOW_1088_XL_XiViewer_spectra.mgf	512		196.085	20.0 ppm		FALSE	FALSE				Between	TT
11983_442	SNMflMBP	191	188	YDIKDVGVDNAGAK	4	SNMflMBP	1346	1340	NDIAHLKEYR	7	112	3	973.496	2917.47	973.493	2917.46	2.84239		11983	JOW_1088_XL_XiViewer_spectra.mgf	JOW_1088_XL_XiViewer_spectra.mgf	170		196.085	20.0 ppm		FALSE	FALSE				Self	TT
11983_444	SNMflMBP	309	308	DKPLGAVALK	2	UNOdelta	13	13	KLIVDTK	1	110	4	506.561	2022.22	506.559	2022.21	3.56275		11983	JOW_1088_XL_XiViewer_spectra.mgf	JOW_1088_XL_XiViewer_spectra.mgf	35		196.085	20.0 ppm		FALSE	FALSE				Between	TT
11983_445	SNMflMBP	309	308	DKPLGAVALK	2	UNOdelta	13	13	KLIVDTK	1	115	3	675.079	2022.21	675.077	2022.21	2.58547		11983	JOW_1088_XL_XiViewer_spectra.mgf	JOW_1088_XL_XiViewer_spectra.mgf	505		196.085	20.0 ppm		FALSE	FALSE				Between	TT
11983_606	SNMflMBP	309	308	DKPLGAVALK	2	UNOdelta	13	13	KLIVDTK	1	165	4	506.561	2022.22	506.559	2022.21	3.93438		11983	JOW_1088_XL_XiViewer_spectra.mgf	JOW_1088_XL_XiViewer_spectra.mgf	697		196.085	20.0 ppm		FALSE	FALSE				Between	TT
11983_446	SNMflMBP	1204	1203	CcmSMELALQR	2	SNMflMBP	852	850	YTKDLK	3	55	3	690.685	2069.03	690.683	2069.03	2.6574		11983	JOW_1088_XL_XiViewer_spectra.mgf	JOW_1088_XL_XiViewer_spectra.mgf	529		196.085	20.0 ppm		FALSE	FALSE				Self	TT
11983_448	SNMflMBP	149	140	TWEEIPALDKELK	10	SNMflMBP	852	850	YTKDLK	3	61	4	634.342	2533.34	634.34	2533.33	3.19918		11983	JOW_1088_XL_XiViewer_spectra.mgf	JOW_1088_XL_XiViewer_spectra.mgf	390		196.085	20.0 ppm		FALSE	FALSE				Self	TT
11983_449	SNMflMBP	457	452	LSPTNKR	6	SNMflMBP	457	452	LSPTNKR	6	59	4	457.262	1825.02	457.262	1825.02	0.740338		11983	JOW_1088_XL_XiViewer_spectra.mgf	JOW_1088_XL_XiViewer_spectra.mgf	247		392.17	20.0 ppm		FALSE	FALSE				Self	TT
11983_711	SNMflMBP	457	452	LSPTNKR	6	SNMflMBP	457	452	LSPTNKR	6	155	4	457.262	1825.02	457.262	1825.02	0.882146		11983	JOW_1088_XL_XiViewer_spectra.mgf	JOW_1088_XL_XiViewer_spectra.mgf	559		392.17	20.0 ppm		FALSE	FALSE				Self	TT
11983_453	UNOdelta	38	30	LSSGSITMoxKK	9	UNOdelta	49	44	QVTGKTR	6	53	3	684.71	2051.11	684.709	2051.1	1.29239		11983	JOW_1088_XL_XiViewer_spectra.mgf	JOW_1088_XL_XiViewer_spectra.mgf	631		196.085	20.0 ppm		FALSE	FALSE				Self	TT
11983_454	UNOdelta	38	30	LSSGSITMoxKK	9	UNOdelta	49	44	QVTGKTR	6	52	3	684.71	2051.11	684.709	2051.1	2.45311		11983	JOW_1088_XL_XiViewer_spectra.mgf	JOW_1088_XL_XiViewer_spectra.mgf	338		196.085	20.0 ppm		FALSE	FALSE				Self	TT
11983_461	UNOdelta	38	30	LSSGSITMKK	9	UNOdelta	49	44	QVTGKTR	6	120	3	679.379	2035.11	679.377	2035.11	2.18906		11983	JOW_1088_XL_XiViewer_spectra.mgf	JOW_1088_XL_XiViewer_spectra.mgf	79		196.085	20.0 ppm		FALSE	FALSE				Self	TT
11983_507	UNOdelta	38	30	LSSGSITMoxKK	9	UNOdelta	49	44	QVTGKTR	6	141	3	684.711	2051.11	684.709	2051.1	2.55244		11983	JOW_1088_XL_XiViewer_spectra.mgf	JOW_1088_XL_XiViewer_spectra.mgf	188		196.085	20.0 ppm		FALSE	FALSE				Self	TT
11983_654	UNOdelta	38	30	LSSGSITMoxKK	9	UNOdelta	49	44	QVTGKTR	6	59	3	684.708	2051.1	684.709	2051.1	-1.66772		11983	JOW_1088_XL_XiViewer_spectra.mgf	JOW_1088_XL_XiViewer_spectra.mgf	417		196.085	20.0 ppm		FALSE	FALSE				Self	TT
11983_457	UNOdelta	38	30	LSSGSITMKK	9	UNOdelta	48	44	QVTGKTR	5	145	3	679.379	2035.11	679.377	2035.11	2.45096		11983	JOW_1088_XL_XiViewer_spectra.mgf	JOW_1088_XL_XiViewer_spectra.mgf	91		196.085	20.0 ppm		FALSE	FALSE				Self	TT
11983_714	UNOdelta	13	13	KLIVDTK	1	UNOdelta	48	44	QVTGKTR	5	207	3	601.025	1800.05	601.023	1800.05	3.18256		11983	JOW_1088_XL_XiViewer_spectra.mgf	JOW_1088_XL_XiViewer_spectra.mgf	482		196.085	20.0 ppm		FALSE	FALSE				Self	TT
11983_716	SNMflMBP	54	47	VTVEHPDKLEEK	8	SNMflMBP	457	452	LSPTNKR	6	83	4	609.33	2433.29	609.329	2433.29	2.14062		11983	JOW_1088_XL_XiViewer_spectra.mgf	JOW_1088_XL_XiViewer_spectra.mgf	224		196.085	20.0 ppm		FALSE	FALSE				Self	TT
11983_467	UNOdelta	13	13	KLIVDTK	1	SNMflMBP	457	452	LSPTNKR	6	134	4	457.524	1826.07	457.523	1826.06	2.41066		11983	JOW_1088_XL_XiViewer_spectra.mgf	JOW_1088_XL_XiViewer_spectra.mgf	497		196.085	20.0 ppm		FALSE	FALSE				Between	TT
11983_468	UNOdelta	13	13	KLIVDTK	1	SNMflMBP	457	452	LSPTNKR	6	53	3	609.696	1826.07	609.695	1826.06	1.77409		11983	JOW_1088_XL_XiViewer_spectra.mgf	JOW_1088_XL_XiViewer_spectra.mgf	752		196.085	20.0 ppm		FALSE	FALSE				Between	TT
11983_721	UNOdelta	13	13	KLIVDTK	1	SNMflMBP	457	452	LSPTNKR	6	191	4	457.524	1826.07	457.523	1826.06	3.43275		11983	JOW_1088_XL_XiViewer_spectra.mgf	JOW_1088_XL_XiViewer_spectra.mgf	438		196.085	20.0 ppm		FALSE	FALSE				Between	TT
11983_722	UNOdelta	13	13	KLIVDTK	1	SNMflMBP	457	452	LSPTNKR	6	97	3	609.696	1826.07	609.695	1826.06	2.61799		11983	JOW_1088_XL_XiViewer_spectra.mgf	JOW_1088_XL_XiViewer_spectra.mgf	173		196.085	20.0 ppm		FALSE	FALSE				Between	TT
11983_474	UNOdelta	36	30	LSSGSITMoxKK	7	SNMflMBP	41	39	FEKDTGIK	3	77	3	734.056	2199.15	734.056	2199.15	0.456238		11983	JOW_1088_XL_XiViewer_spectra.mgf	JOW_1088_XL_XiViewer_spectra.mgf	311		196.085	20.0 ppm		FALSE	FALSE				Between	TT
11983_478	SNMflMBP	1204	1203	CcmSMoxELALQR	2	UNOdelta	48	44	QVTGKTR	5	99	3	703.36	2107.06	703.358	2107.05	3.48741		11983	JOW_1088_XL_XiViewer_spectra.mgf	JOW_1088_XL_XiViewer_spectra.mgf	428		196.085	20.0 ppm		FALSE	FALSE				Between	TT
11983_482	SNMflMBP	46	42	DTGIKVTVEHPDK	5	UNOdelta	29	29	KLSSGSITMoxK	1	58	4	676.109	2700.41	676.107	2700.4	2.85607		11983	JOW_1088_XL_XiViewer_spectra.mgf	JOW_1088_XL_XiViewer_spectra.mgf	258		196.085	20.0 ppm		FALSE	FALSE				Between	TT
11983_484	UNOdelta	51	51	KQFEALK	1	SNMflMBP	852	850	YTKDLK	3	140	4	457.258	1825	457.257	1825	2.69233		11983	JOW_1088_XL_XiViewer_spectra.mgf	JOW_1088_XL_XiViewer_spectra.mgf	392		196.085	20.0 ppm		FALSE	FALSE				Between	TT
11983_517	UNOdelta	51	51	KQFEALK	1	SNMflMBP	852	850	YTKDLK	3	173	4	457.258	1825	457.257	1825	2.13572		11983	JOW_1088_XL_XiViewer_spectra.mgf	JOW_1088_XL_XiViewer_spectra.mgf	81		196.085	20.0 ppm		FALSE	FALSE				Between	TT
11983_729	UNOdelta	51	51	KQFEALK	1	SNMflMBP	852	850	YTKDLK	3	152	4	457.258	1825	457.257	1825	1.67521		11983	JOW_1088_XL_XiViewer_spectra.mgf	JOW_1088_XL_XiViewer_spectra.mgf	487		196.085	20.0 ppm		FALSE	FALSE				Between	TT
11983_730	SNMflMBP	41	39	FEKDTGIK	3	SNMflMBP	1358	1357	TKSYPQAT	2	125	3	676.683	2027.03	676.681	2027.02	2.77321		11983	JOW_1088_XL_XiViewer_spectra.mgf	JOW_1088_XL_XiViewer_spectra.mgf	244		196.085	20.0 ppm		FALSE	FALSE				Self	TT
11983_489	SNMflMBP	1359	1357	TKSYPQAT	3	UNOdelta	13	13	KLIVDTK	1	94	3	636.357	1906.05	636.354	1906.04	3.497		11983	JOW_1088_XL_XiViewer_spectra.mgf	JOW_1088_XL_XiViewer_spectra.mgf	514		196.085	20.0 ppm		FALSE	FALSE				Between	TT
11983_490	SNMflMBP	1358	1357	TKSYPQAT	2	UNOdelta	13	13	KLIVDTK	1	100	2	954.031	1906.05	954.028	1906.04	3.19164		11983	JOW_1088_XL_XiViewer_spectra.mgf	JOW_1088_XL_XiViewer_spectra.mgf	116		196.085	20.0 ppm		FALSE	FALSE				Between	TT
11983_735	SNMflMBP	1358	1357	TKSYPQAT	2	UNOdelta	13	13	KLIVDTK	1	77	3	636.356	1906.05	636.354	1906.04	2.95762		11983	JOW_1088_XL_XiViewer_spectra.mgf	JOW_1088_XL_XiViewer_spectra.mgf	217		196.085	20.0 ppm		FALSE	FALSE				Between	TT
11983_736	SNMflMBP	1358	1357	TKSYPQAT	2	UNOdelta	13	13	KLIVDTK	1	93	2	954.03	1906.04	954.028	1906.04	1.798		11983	JOW_1088_XL_XiViewer_spectra.mgf	JOW_1088_XL_XiViewer_spectra.mgf	518		196.085	20.0 ppm		FALSE	FALSE				Between	TT
11983_491	UNOdelta	179	160	GGGSGGGSGGSAWSHPQFEK	20	SNMflMBP	457	452	LSPTNKR	6	179	4	715.097	2856.36	715.096	2856.35	1.76403		11983	JOW_1088_XL_XiViewer_spectra.mgf	JOW_1088_XL_XiViewer_spectra.mgf	374		196.085	20.0 ppm		FALSE	FALSE				Between	TT
11983_492	SNMflMBP	54	47	VTVEHPDKLEEK	8	SNMflMBP	1348	1340	NDIAHLKEYR	9	98	4	720.126	2876.47	720.124	2876.47	2.3037		11983	JOW_1088_XL_XiViewer_spectra.mgf	JOW_1088_XL_XiViewer_spectra.mgf	185		196.085	20.0 ppm		FALSE	FALSE				Self	TT
11983_494	UNOdelta	6	1	MSPTMKVEVR	6	UNOdelta	20	20	KTLAVHDPR	1	70	4	603.076	2408.28	603.074	2408.27	3.63781		11983	JOW_1088_XL_XiViewer_spectra.mgf	JOW_1088_XL_XiViewer_spectra.mgf	720		196.085	20.0 ppm		FALSE	FALSE				Self	TT
11983_495	UNOdelta	6	1	MSPTMKVEVR	6	UNOdelta	20	20	KTLAVHDPR	1	79	5	482.662	2408.27	482.661	2408.27	2.90944		11983	JOW_1088_XL_XiViewer_spectra.mgf	JOW_1088_XL_XiViewer_spectra.mgf	490		196.085	20.0 ppm		FALSE	FALSE				Self	TT
11983_496	SNMflMBP	43	39	FEKDTGIK	5	UNOdelta	13	13	KLIVDTK	1	68	4	488.031	1948.09	488.029	1948.09	3.52777		11983	JOW_1088_XL_XiViewer_spectra.mgf	JOW_1088_XL_XiViewer_spectra.mgf	543		196.085	20.0 ppm		FALSE	FALSE				Between	TT
11983_497	SNMflMBP	191	188	YDIKDVGVDNAGAK	4	SNMflMBP	457	452	LSPTNKR	6	98	4	619.579	2474.29	619.576	2474.28	3.47736		11983	JOW_1088_XL_XiViewer_spectra.mgf	JOW_1088_XL_XiViewer_spectra.mgf	380		196.085	20.0 ppm		FALSE	FALSE				Self	TT
11983_698	SNMflMBP	191	188	YDIKDVGVDNAGAK	4	SNMflMBP	457	452	LSPTNKR	6	110	4	619.578	2474.28	619.576	2474.28	2.38924		11983	JOW_1088_XL_XiViewer_spectra.mgf	JOW_1088_XL_XiViewer_spectra.mgf	183		196.085	20.0 ppm		FALSE	FALSE				Self	TT
11983_680	SNMflMBP	309	308	DKPLGAVALK	2	SNMflMBP	457	452	LSPTNKR	6	52	4	506.3	2021.17	506.298	2021.16	2.8806		11983	JOW_1088_XL_XiViewer_spectra.mgf	JOW_1088_XL_XiViewer_spectra.mgf	134		196.085	20.0 ppm		FALSE	FALSE				Self	TT
11983_702	SNMflMBP	309	308	DKPLGAVALK	2	SNMflMBP	457	452	LSPTNKR	6	56	3	674.729	2021.17	674.728	2021.16	1.4549		11983	JOW_1088_XL_XiViewer_spectra.mgf	JOW_1088_XL_XiViewer_spectra.mgf	101		196.085	20.0 ppm		FALSE	FALSE				Self	TT
11983_501	SNMflMBP	1346	1340	NDIAHLKEYR	7	SNMflMBP	1357	1357	TKSYPQAT	1	50	3	783.735	2348.18	783.733	2348.18	2.68693		11983	JOW_1088_XL_XiViewer_spectra.mgf	JOW_1088_XL_XiViewer_spectra.mgf	249		196.085	20.0 ppm		FALSE	FALSE				Self	TT
11983_705	SNMflMBP	1346	1340	NDIAHLKEYR	7	SNMflMBP	1357	1357	TKSYPQAT	1	85	3	783.734	2348.18	783.733	2348.18	2.16415		11983	JOW_1088_XL_XiViewer_spectra.mgf	JOW_1088_XL_XiViewer_spectra.mgf	690		196.085	20.0 ppm		FALSE	FALSE				Self	TT
11983_508	SNMflMBP	41	39	FEKDTGIK	3	UNOdelta	43	43	KQVTGK	1	109	3	598.333	1791.98	598.332	1791.97	2.46034		11983	JOW_1088_XL_XiViewer_spectra.mgf	JOW_1088_XL_XiViewer_spectra.mgf	595		196.085	20.0 ppm		FALSE	FALSE				Between	TT
11983_548	SNMflMBP	867	866	ATKCcmLAPVLPELLR	2	SNMflMBP	149	140	TWEEIPALDKELK	10	112	4	837.717	3346.84	837.713	3346.82	5.09581		11983	JOW_1088_XL_XiViewer_spectra.mgf	JOW_1088_XL_XiViewer_spectra.mgf	339		196.085	20.0 ppm		FALSE	FALSE				Self	TT
11983_553	SNMflMBP	95	79	FGGYAQSGLLAEITPDKAFQDK	17	SNMflMBP	319	308	DKPLGAVALKSYEEELAK	12	135	5	903.272	4511.32	903.27	4511.31	2.87143		11983	JOW_1088_XL_XiViewer_spectra.mgf	JOW_1088_XL_XiViewer_spectra.mgf	288		196.085	20.0 ppm		FALSE	FALSE				Self	TT
11983_564	SNMflMBP	95	79	FGGYAQSGLLAEITPDKAFQDK	17	SNMflMBP	868	866	ATKCcmLAPVLPELLR	3	138	4	1033.8	4131.18	1033.8	4131.17	2.69848		11983	JOW_1088_XL_XiViewer_spectra.mgf	JOW_1088_XL_XiViewer_spectra.mgf	445		196.085	20.0 ppm		FALSE	FALSE				Self	TT
11983_575	SNMflMBP	298	286	ELAKEFLENYLLTDEGLEAVNK	13	SNMflMBP	95	79	FGGYAQSGLLAEITPDKAFQDK	17	146	4	1273.15	5088.56	1273.14	5088.55	2.20646		11983	JOW_1088_XL_XiViewer_spectra.mgf	JOW_1088_XL_XiViewer_spectra.mgf	126		196.085	20.0 ppm		FALSE	FALSE				Self	TT
11983_585	SNMflMBP	1262	1260	LAKILISNPMoxEHR	3	SNMflMBP	1358	1357	TKSYPQAT	2	75	4	657.852	2627.38	657.851	2627.37	2.4371		11983	JOW_1088_XL_XiViewer_spectra.mgf	JOW_1088_XL_XiViewer_spectra.mgf	491		196.085	20.0 ppm		FALSE	FALSE				Self	TT
11983_588	SNMflMBP	220	213	NKHMNADTDYSIAEAAFNK	8	SNMflMBP	457	452	LSPTNKR	6	102	4	788.39	3149.53	788.387	3149.52	3.5862		11983	JOW_1088_XL_XiViewer_spectra.mgf	JOW_1088_XL_XiViewer_spectra.mgf	551		196.085	20.0 ppm		FALSE	FALSE				Self	TT
11983_590	SNMflMBP	1262	1260	LAKILISNPMoxEHR	3	SNMflMBP	187	183	YENGKYDIK	5	150	5	573.304	2861.48	573.302	2861.47	2.52396		11983	JOW_1088_XL_XiViewer_spectra.mgf	JOW_1088_XL_XiViewer_spectra.mgf	650		196.085	20.0 ppm		FALSE	FALSE				Self	TT
11983_612	SNMflMBP	1262	1260	LAKILISNPMEHR	3	SNMflMBP	187	183	YENGKYDIK	5	72	4	712.378	2845.48	712.377	2845.48	1.81496		11983	JOW_1088_XL_XiViewer_spectra.mgf	JOW_1088_XL_XiViewer_spectra.mgf	228		196.085	20.0 ppm		FALSE	FALSE				Self	TT
11983_596	SNMflMBP	1262	1260	LAKILISNPMEHR	3	SNMflMBP	38	38	KFEKDTGIK	1	61	5	557.314	2781.53	557.312	2781.52	4.06308		11983	JOW_1088_XL_XiViewer_spectra.mgf	JOW_1088_XL_XiViewer_spectra.mgf	328		196.085	20.0 ppm		FALSE	FALSE				Self	TT
11983_603	SNMflMBP	309	308	DKPLGAVALK	2	UNOdelta	18	14	LIVDTKK	5	147	4	506.561	2022.21	506.559	2022.21	2.78857		11983	JOW_1088_XL_XiViewer_spectra.mgf	JOW_1088_XL_XiViewer_spectra.mgf	779		196.085	20.0 ppm		FALSE	FALSE				Between	TT
11983_614	SNMflMBP	317	308	DKPLGAVALKSYEEELAK	10	SNMflMBP	457	452	LSPTNKR	6	194	4	743.66	2970.61	743.658	2970.6	2.35596		11983	JOW_1088_XL_XiViewer_spectra.mgf	JOW_1088_XL_XiViewer_spectra.mgf	479		196.085	20.0 ppm		FALSE	FALSE				Self	TT
11983_615	SNMflMBP	317	308	DKPLGAVALKSYEEELAK	10	SNMflMBP	457	452	LSPTNKR	6	58	5	595.129	2970.61	595.128	2970.6	2.3652		11983	JOW_1088_XL_XiViewer_spectra.mgf	JOW_1088_XL_XiViewer_spectra.mgf	305		196.085	20.0 ppm		FALSE	FALSE				Self	TT
11983_619	SNMflMBP	191	188	YDIKDVGVDNAGAK	4	SNMflMBP	1300	1300	KLPFLR	1	133	4	609.087	2432.32	609.084	2432.31	4.86549		11983	JOW_1088_XL_XiViewer_spectra.mgf	JOW_1088_XL_XiViewer_spectra.mgf	87		196.085	20.0 ppm		FALSE	FALSE				Self	TT
11983_630	SNMflMBP	867	866	ATKCcmLAPVLPELLR	2	SNMflMBP	187	183	YENGKYDIK	5	100	4	727.145	2904.55	727.143	2904.54	2.88595		11983	JOW_1088_XL_XiViewer_spectra.mgf	JOW_1088_XL_XiViewer_spectra.mgf	575		196.085	20.0 ppm		FALSE	FALSE				Self	TT
11983_635	SNMflMBP	1169	1164	SILTSYLK	6	UNOdelta	51	51	KQFEALK	1	199	3	661.712	1982.11	661.71	1982.11	2.67288		11983	JOW_1088_XL_XiViewer_spectra.mgf	JOW_1088_XL_XiViewer_spectra.mgf	172		196.085	20.0 ppm		FALSE	FALSE				Between	TT
11983_643	SNMflMBP	1319	1309	VFVPLLLVQDKTR	11	SNMflMBP	41	39	FEKDTGIK	3	52	4	665.883	2659.5	665.881	2659.49	3.11624		11983	JOW_1088_XL_XiViewer_spectra.mgf	JOW_1088_XL_XiViewer_spectra.mgf	74		196.085	20.0 ppm		FALSE	FALSE				Self	TT
11983_644	SNMflMBP	58	55	LEEKFPQVAATGDGPDIIFWAHDR	4	SNMflMBP	1359	1357	TKSYPQAT	3	110	4	951.477	3801.88	951.473	3801.86	3.85217		11983	JOW_1088_XL_XiViewer_spectra.mgf	JOW_1088_XL_XiViewer_spectra.mgf	27		196.085	20.0 ppm		FALSE	FALSE				Self	TT
11983_658	SNMflMBP	644	644	YPHCcmHLQPTSLR	1	UNOdelta	48	44	QVTGKTR	5	72	4	624.077	2492.28	624.075	2492.27	2.95527		11983	JOW_1088_XL_XiViewer_spectra.mgf	JOW_1088_XL_XiViewer_spectra.mgf	692		196.085	20.0 ppm		FALSE	FALSE				Between	TT
11983_663	UNOdelta	29	29	KLSSGSITMoxK	1	UNOdelta	19	14	LIVDTKK	6	73	4	520.551	2078.17	520.549	2078.17	4.23447		11983	JOW_1088_XL_XiViewer_spectra.mgf	JOW_1088_XL_XiViewer_spectra.mgf	256		196.085	20.0 ppm		FALSE	FALSE				Self	TT
11983_664	UNOdelta	29	29	KLSSGSITMoxK	1	UNOdelta	19	14	LIVDTKK	6	72	3	693.732	2078.18	693.729	2078.17	4.50837		11983	JOW_1088_XL_XiViewer_spectra.mgf	JOW_1088_XL_XiViewer_spectra.mgf	46		196.085	20.0 ppm		FALSE	FALSE				Self	TT
11983_678	UNOdelta	29	29	KLSSGSITMK	1	UNOdelta	19	14	LIVDTKK	6	96	3	688.4	2062.18	688.398	2062.17	3.27251		11983	JOW_1088_XL_XiViewer_spectra.mgf	JOW_1088_XL_XiViewer_spectra.mgf	308		196.085	20.0 ppm		FALSE	FALSE				Self	TT
11983_679	UNOdelta	29	29	KLSSGSITMK	1	UNOdelta	19	14	LIVDTKK	6	65	4	516.551	2062.18	516.55	2062.17	2.92905		11983	JOW_1088_XL_XiViewer_spectra.mgf	JOW_1088_XL_XiViewer_spectra.mgf	14		196.085	20.0 ppm		FALSE	FALSE				Self	TT
11983_667	SNMflMBP	644	644	YPHCcmHLQPTSLR	1	UNOdelta	82	79	QFQKACcmANR	4	139	5	566.08	2825.36	566.079	2825.36	0.585573		11983	JOW_1088_XL_XiViewer_spectra.mgf	JOW_1088_XL_XiViewer_spectra.mgf	587		196.085	20.0 ppm		FALSE	FALSE				Between	TT
11983_668	SNMflMBP	644	644	YPHCcmHLQPTSLR	1	UNOdelta	82	79	QFQKACcmANR	4	69	4	707.347	2825.36	707.347	2825.36	-0.170449		11983	JOW_1088_XL_XiViewer_spectra.mgf	JOW_1088_XL_XiViewer_spectra.mgf	585		196.085	20.0 ppm		FALSE	FALSE				Between	TT
11983_670	SNMflMBP	644	644	YPHCcmHLQPTSLR	1	SNMflMBP	852	850	YTKDLK	3	64	5	495.057	2470.25	495.056	2470.24	2.2741		11983	JOW_1088_XL_XiViewer_spectra.mgf	JOW_1088_XL_XiViewer_spectra.mgf	317		196.085	20.0 ppm		FALSE	FALSE				Self	TT
11983_673	SNMflMBP	1262	1260	LAKILISNPMoxEHR	3	SNMflMBP	457	452	LSPTNKR	6	132	4	637.858	2547.4	637.856	2547.4	2.95515		11983	JOW_1088_XL_XiViewer_spectra.mgf	JOW_1088_XL_XiViewer_spectra.mgf	161		196.085	20.0 ppm		FALSE	FALSE				Self	TT
11983_677	SNMflMBP	644	644	YPHCcmHLQPTSLR	1	SNMflMBP	41	39	FEKDTGIK	3	80	4	661.086	2640.32	661.085	2640.31	1.89736		11983	JOW_1088_XL_XiViewer_spectra.mgf	JOW_1088_XL_XiViewer_spectra.mgf	502		196.085	20.0 ppm		FALSE	FALSE				Self	TT
11983_691	SNMflMBP	653	644	YPHCcmHLQPTSLR	10	UNOdelta	51	51	KQFEALK	1	56	5	514.271	2566.32	514.27	2566.31	3.33661		11983	JOW_1088_XL_XiViewer_spectra.mgf	JOW_1088_XL_XiViewer_spectra.mgf	753		196.085	20.0 ppm		FALSE	FALSE				Between	TT
11983_692	SNMflMBP	644	644	YPHCcmHLQPTSLR	1	UNOdelta	51	51	KQFEALK	1	79	4	642.587	2566.32	642.585	2566.31	3.42704		11983	JOW_1088_XL_XiViewer_spectra.mgf	JOW_1088_XL_XiViewer_spectra.mgf	440		196.085	20.0 ppm		FALSE	FALSE				Between	TT
11983_701	SNMflMBP	41	39	FEKDTGIK	3	UNOdelta	51	51	KQFEALK	1	97	4	499.776	1995.07	499.774	1995.07	2.96975		11983	JOW_1088_XL_XiViewer_spectra.mgf	JOW_1088_XL_XiViewer_spectra.mgf	301		196.085	20.0 ppm		FALSE	FALSE				Between	TT
11983_706	SNMflMBP	325	318	SYEEELAKDPR	8	SNMflMBP	1357	1357	TKSYPQAT	1	58	3	809.729	2426.17	809.727	2426.16	2.27051		11983	JOW_1088_XL_XiViewer_spectra.mgf	JOW_1088_XL_XiViewer_spectra.mgf	427		196.085	20.0 ppm		FALSE	FALSE				Self	TT
11983_708	SNMflMBP	188	188	YDIKDVGVDNAGAK	1	SNMflMBP	852	850	YTKDLK	3	80	4	607.567	2426.24	607.566	2426.23	2.44023		11983	JOW_1088_XL_XiViewer_spectra.mgf	JOW_1088_XL_XiViewer_spectra.mgf	334		196.085	20.0 ppm		FALSE	FALSE				Self	TT
11983_725	SNMflMBP	54	47	VTVEHPDKLEEK	8	SNMflMBP	852	850	YTKDLK	3	120	4	597.32	2385.25	597.318	2385.24	3.22362		11983	JOW_1088_XL_XiViewer_spectra.mgf	JOW_1088_XL_XiViewer_spectra.mgf	202		196.085	20.0 ppm		FALSE	FALSE				Self	TT
11983_731	SNMflMBP	187	183	YENGKYDIK	5	SNMflMBP	1357	1357	TKSYPQAT	1	112	3	740.7	2219.08	740.699	2219.07	1.40298		11983	JOW_1088_XL_XiViewer_spectra.mgf	JOW_1088_XL_XiViewer_spectra.mgf	532		196.085	20.0 ppm		FALSE	FALSE				Self	TT
11983_732	SNMflMBP	41	39	FEKDTGIK	3	UNOdelta	19	14	LIVDTKK	6	70	3	650.372	1948.09	650.37	1948.09	2.51272		11983	JOW_1088_XL_XiViewer_spectra.mgf	JOW_1088_XL_XiViewer_spectra.mgf	345		196.085	20.0 ppm		FALSE	FALSE				Between	TT
11983_754	SNMflMBP	214	213	NKHMoxNADTDYSIAEAAFNK	2	SNMflMBP	457	452	LSPTNKR	6	60	4	792.389	3165.53	792.386	3165.51	3.99599		11983	JOW_1088_XL_XiViewer_spectra.mgf	JOW_1088_XL_XiViewer_spectra.mgf	254		196.085	20.0 ppm		FALSE	FALSE				Self	TT
11983_755	SNMflMBP	1346	1340	NDIAHLKEYR	7	SNMflMBP	188	183	YENGKYDIK	6	209	4	646.577	2582.28	646.576	2582.28	1.43714		11983	JOW_1088_XL_XiViewer_spectra.mgf	JOW_1088_XL_XiViewer_spectra.mgf	485		196.085	20.0 ppm		FALSE	FALSE				Self	TT
11983_758	SNMflMBP	1346	1340	NDIAHLKEYR	7	SNMflMBP	187	183	YENGKYDIK	5	137	3	861.77	2582.29	861.766	2582.28	4.0737		11983	JOW_1088_XL_XiViewer_spectra.mgf	JOW_1088_XL_XiViewer_spectra.mgf	97		196.085	20.0 ppm		FALSE	FALSE				Self	TT
11983_764	SNMflMBP	1346	1340	NDIAHLKEYR	7	SNMflMBP	187	183	YENGKYDIK	5	167	3	861.77	2582.29	861.766	2582.28	4.08744		11983	JOW_1088_XL_XiViewer_spectra.mgf	JOW_1088_XL_XiViewer_spectra.mgf	632		196.085	20.0 ppm		FALSE	FALSE				Self	TT

## Sheet: Fig 5C
genotype (transgenes in addition to Sgs3-GAL4)	gland (#)	signal intensity (a.u.)
		red channel nucleus	green channel nucleus	red channel cytoplasm	green channel cytoplasm
snm-c (II.1) ; uno-e (III.1)	1	85.858	81.029	53.554	37.765
snm-c (II.1) ; uno-e (III.1)	2	88.745	71.859	56.41	37.714
snm-c (II.1) ; uno-e (III.1)	3	108.383	102.656	55.191	38.137
snm-c (II.1) ; uno-e (III.1)	4	108.454	108.686	56.929	38.761
snm-c (II.1) ; uno-e (III.1)	5	78.767	61.832	50.924	35.937
snm-c (II.1) ; uno-e (III.1)	6	84.249	78.254	52.248	37.145
average		92.4093	84.0527	54.2093	37.5765
standard deviation		11.7021	16.5232	2.17075	0.879942
snm-c (II.1) ; unochm-e (III.)	1	116.258	118.603	52.87	37.642
snm-c (II.1) ; unochm-e (III.)	2	143.965	143.533	55.242	38.396
snm-c (II.1) ; unochm-e (III.)	3	142.167	151.528	54.816	39.171
snm-c (II.1) ; unochm-e (III.)	4	134.96	158.096	52.951	38.886
snm-c (II.1) ; unochm-e (III.)	5	138.903	161.136	40.556	37.125
snm-c (II.1) ; unochm-e (III.)	6	143.113	159.504	41.846	36.285
snm-c (II.1) ; unochm-e (III.)	7	150.545	156.362	42.093	37.132
average		138.559	149.823	48.6249	37.8053
standard deviation		10.1211	13.8876	6.24017	0.97366

## Sheet: Fig 5E
genotype	cyst/image (#)	nucleus/object (#)	RawIntDenraw integrated density (a.u.)	normalized to cyst average	std (per cyst)
w1118	1	1	10968281	1.039	0.0721603
w1118	1	2	11217737	1.062	0.0721603
w1118	1	3	10737208	1.017	0.0721603
w1118	1	4	10395470	0.985	0.0721603
w1118	1	5	11034215	1.045	0.0721603
w1118	1	6	9716983	0.92	0.0721603
w1118	1	7	10571492	1.001	0.0721603
w1118	1	8	10862756	1.029	0.0721603
w1118	1	9	11300716	1.07	0.0721603
w1118	1	10	10616510	1.005	0.0721603
w1118	1	11	12435424	1.178	0.0721603
w1118	1	12	10376337	0.983	0.0721603
w1118	1	13	11451868	1.085	0.0721603
w1118	1	14	10854900	1.028	0.0721603
w1118	1	15	11384640	1.078	0.0721603
w1118	1	16	9708756	0.919	0.0721603
w1118	1	17	9748949	0.923	0.0721603
w1118	1	18	10386205	0.984	0.0721603
w1118	1	19	10327862	0.978	0.0721603
w1118	1	20	11290185	1.069	0.0721603
w1118	1	21	9796694	0.928	0.0721603
w1118	1	22	11217675	1.062	0.0721603
w1118	1	23	9113799	0.863	0.0721603
w1118	1	24	10563781	1	0.0721603
w1118	1	25	9463310	0.896	0.0721603
w1118	1	26	10085224	0.955	0.0721603
w1118	1	27	9466969	0.897	0.0721603
w1118	2	1	6199226	0.88	0.0653923
w1118	2	2	6564327	0.931	0.0653923
w1118	2	3	6818241	0.968	0.0653923
w1118	2	4	5974583	0.848	0.0653923
w1118	2	5	6703780	0.951	0.0653923
w1118	2	6	6409344	0.909	0.0653923
w1118	2	7	6750607	0.958	0.0653923
w1118	2	8	7080352	1.005	0.0653923
w1118	2	9	7001261	0.993	0.0653923
w1118	2	10	7093954	1.007	0.0653923
w1118	2	11	6401479	0.908	0.0653923
w1118	2	12	7019550	0.996	0.0653923
w1118	2	13	7255820	1.03	0.0653923
w1118	2	14	6592345	0.935	0.0653923
w1118	2	15	6670683	0.947	0.0653923
w1118	2	16	7111877	1.009	0.0653923
w1118	2	17	6720842	0.954	0.0653923
w1118	2	18	6703384	0.951	0.0653923
w1118	2	19	6745878	0.957	0.0653923
w1118	2	20	7118802	1.01	0.0653923
w1118	2	21	7243382	1.028	0.0653923
w1118	2	22	8333466	1.183	0.0653923
w1118	2	23	8148679	1.156	0.0653923
w1118	2	24	7535003	1.069	0.0653923
w1118	2	25	7470513	1.06	0.0653923
w1118	2	26	8050251	1.142	0.0653923
w1118	2	27	6909946	0.981	0.0653923
w1118	2	28	7277905	1.033	0.0653923
w1118	2	29	7793916	1.106	0.0653923
w1118	2	30	7987849	1.133	0.0653923
w1118	2	31	6769085	0.961	0.0653923
w1118	2	32	6407396	0.909	0.0653923
w1118	2	33	6756477	0.959	0.0653923
w1118	2	34	6909158	0.98	0.0653923
w1118	2	35	7213530	1.024	0.0653923
w1118	2	36	7358636	1.044	0.0653923
w1118	2	37	7516704	1.067	0.0653923
w1118	2	38	6847166	0.972	0.0653923
w1118	2	39	7312143	1.038	0.0653923
w1118	2	40	6789535	0.963	0.0653923
w1118	2	41	6940467	0.985	0.0653923
w1118	2	42	6735120	0.956	0.0653923
w1118	2	43	7451854	1.057	0.0653923
w1118	2	44	6751411	0.958	0.0653923
w1118	2	45	7283135	1.033	0.0653923
w1118	2	46	6858464	0.973	0.0653923
w1118	2	47	7393439	1.049	0.0653923
w1118	2	48	7274028	1.032	0.0653923
w1118	2	49	7035496	0.998	0.0653923
w1118	2	50	7696530	1.092	0.0653923
w1118	2	51	7163501	1.017	0.0653923
w1118	2	52	7223767	1.025	0.0653923
w1118	2	53	7387899	1.048	0.0653923
w1118	2	54	6864028	0.974	0.0653923
w1118	2	55	7211000	1.023	0.0653923
w1118	2	56	6786632	0.963	0.0653923
w1118	2	57	6878370	0.976	0.0653923
w1118	2	58	7279762	1.033	0.0653923
w1118	2	59	6586652	0.935	0.0653923
w1118	2	60	6960732	0.988	0.0653923
w1118	2	61	6549008	0.929	0.0653923
w1118	3	1	6297086	0.999	0.0679781
w1118	3	2	6475120	1.027	0.0679781
w1118	3	3	6680291	1.059	0.0679781
w1118	3	4	6207673	0.984	0.0679781
w1118	3	5	4704123	0.746	0.0679781
w1118	3	6	5797150	0.919	0.0679781
w1118	3	7	6678878	1.059	0.0679781
w1118	3	8	6437744	1.021	0.0679781
w1118	3	9	6295137	0.998	0.0679781
w1118	3	10	6509294	1.032	0.0679781
w1118	3	11	6906949	1.095	0.0679781
w1118	3	12	6249865	0.991	0.0679781
w1118	3	13	6431619	1.02	0.0679781
w1118	3	14	6359971	1.008	0.0679781
w1118	3	15	6160976	0.977	0.0679781
w1118	3	16	6419336	1.018	0.0679781
w1118	3	17	6569423	1.042	0.0679781
w1118	3	18	6859387	1.088	0.0679781
w1118	3	19	6322483	1.003	0.0679781
w1118	3	20	6302066	0.999	0.0679781
w1118	3	21	6661807	1.056	0.0679781
w1118	3	22	6958461	1.103	0.0679781
w1118	3	23	6512326	1.033	0.0679781
w1118	3	24	6075780	0.963	0.0679781
w1118	3	25	6378440	1.011	0.0679781
w1118	3	26	7129297	1.13	0.0679781
w1118	3	27	6434115	1.02	0.0679781
w1118	3	28	6434869	1.02	0.0679781
w1118	3	29	6320279	1.002	0.0679781
w1118	3	30	6853979	1.087	0.0679781
w1118	3	31	5968934	0.946	0.0679781
w1118	3	32	6043894	0.958	0.0679781
w1118	3	33	6539998	1.037	0.0679781
w1118	3	34	6454918	1.024	0.0679781
w1118	3	35	5839253	0.926	0.0679781
w1118	3	36	5972335	0.947	0.0679781
w1118	3	37	6427508	1.019	0.0679781
w1118	3	38	5578913	0.885	0.0679781
w1118	3	39	5747168	0.911	0.0679781
w1118	3	40	5998832	0.951	0.0679781
w1118	3	41	6123966	0.971	0.0679781
w1118	3	42	5752315	0.912	0.0679781
w1118	4	1	6029497	1.061	0.0673352
w1118	4	2	5467853	0.962	0.0673352
w1118	4	3	5793110	1.02	0.0673352
w1118	4	4	5771280	1.016	0.0673352
w1118	4	5	5717379	1.006	0.0673352
w1118	4	6	4546922	0.8	0.0673352
w1118	4	7	5720589	1.007	0.0673352
w1118	4	8	5825864	1.025	0.0673352
w1118	4	9	5694989	1.002	0.0673352
w1118	4	10	5969582	1.051	0.0673352
w1118	4	11	5508082	0.969	0.0673352
w1118	4	12	6249315	1.1	0.0673352
w1118	4	13	6597247	1.161	0.0673352
w1118	4	14	6676364	1.175	0.0673352
w1118	4	15	6006229	1.057	0.0673352
w1118	4	16	5209822	0.917	0.0673352
w1118	4	17	6135600	1.08	0.0673352
w1118	4	18	5737940	1.01	0.0673352
w1118	4	19	5904581	1.039	0.0673352
w1118	4	20	5671528	0.998	0.0673352
w1118	4	21	5240253	0.922	0.0673352
w1118	4	22	5661738	0.996	0.0673352
w1118	4	23	5463821	0.962	0.0673352
w1118	4	24	5791198	1.019	0.0673352
w1118	4	25	5667594	0.998	0.0673352
w1118	4	26	5666293	0.997	0.0673352
w1118	4	27	5653725	0.995	0.0673352
w1118	4	28	5233214	0.921	0.0673352
w1118	4	29	5629986	0.991	0.0673352
w1118	4	30	5837974	1.027	0.0673352
w1118	4	31	5531977	0.974	0.0673352
w1118	4	32	5894357	1.037	0.0673352
w1118	4	33	5721261	1.007	0.0673352
w1118	4	34	5304083	0.934	0.0673352
w1118	4	35	5470265	0.963	0.0673352
w1118	4	36	5368516	0.945	0.0673352
w1118	4	37	5853930	1.03	0.0673352
w1118	4	38	6292215	1.107	0.0673352
w1118	4	39	5438418	0.957	0.0673352
w1118	4	40	5397308	0.95	0.0673352
w1118	4	41	5377150	0.946	0.0673352
w1118	4	42	5182035	0.912	0.0673352
w1118	4	43	5405745	0.951	0.0673352
w1118	5	1	6542035	1.068	0.0578959
w1118	5	2	5683558	0.928	0.0578959
w1118	5	3	6136004	1.001	0.0578959
w1118	5	4	6151007	1.004	0.0578959
w1118	5	5	6087542	0.994	0.0578959
w1118	5	6	5788043	0.945	0.0578959
w1118	5	7	5755449	0.939	0.0578959
w1118	5	8	6123278	0.999	0.0578959
w1118	5	9	5863340	0.957	0.0578959
w1118	5	10	5977435	0.976	0.0578959
w1118	5	11	6516446	1.064	0.0578959
w1118	5	12	5621555	0.917	0.0578959
w1118	5	13	6706150	1.094	0.0578959
w1118	5	14	6283643	1.026	0.0578959
w1118	5	15	6668947	1.088	0.0578959
w1118	5	16	5982751	0.976	0.0578959
w1118	5	17	5466992	0.892	0.0578959
w1118	5	18	6160234	1.005	0.0578959
w1118	5	19	6335054	1.034	0.0578959
w1118	5	20	5814785	0.949	0.0578959
w1118	5	21	5911165	0.965	0.0578959
w1118	5	22	6112174	0.998	0.0578959
w1118	5	23	6451556	1.053	0.0578959
w1118	5	24	5988718	0.977	0.0578959
w1118	5	25	6947060	1.134	0.0578959
w1118	5	26	6204646	1.013	0.0578959
w1118	5	27	6264528	1.022	0.0578959
w1118	5	28	6168552	1.007	0.0578959
w1118	5	29	6186418	1.01	0.0578959
w1118	5	30	6324146	1.032	0.0578959
w1118	5	31	6686876	1.091	0.0578959
w1118	5	32	6007080	0.98	0.0578959
w1118	5	33	6677003	1.09	0.0578959
w1118	5	34	6734997	1.099	0.0578959
w1118	5	35	6038684	0.986	0.0578959
w1118	5	36	6127889	1	0.0578959
w1118	5	37	6557302	1.07	0.0578959
w1118	5	38	6165137	1.006	0.0578959
w1118	5	39	6180505	1.009	0.0578959
w1118	5	40	6206599	1.013	0.0578959
w1118	5	41	6585099	1.075	0.0578959
w1118	5	42	7203938	1.176	0.0578959
w1118	5	43	6050876	0.988	0.0578959
w1118	5	44	6016977	0.982	0.0578959
w1118	5	45	6245999	1.019	0.0578959
w1118	5	46	6480204	1.058	0.0578959
w1118	5	47	6040578	0.986	0.0578959
w1118	5	48	6449107	1.053	0.0578959
w1118	5	49	5524353	0.902	0.0578959
w1118	5	50	5953917	0.972	0.0578959
w1118	5	51	5883728	0.96	0.0578959
w1118	5	52	6050588	0.988	0.0578959
w1118	5	53	5850327	0.955	0.0578959
w1118	5	54	5936191	0.969	0.0578959
w1118	5	55	5999621	0.979	0.0578959
w1118	5	56	6333339	1.034	0.0578959
w1118	5	57	5732527	0.936	0.0578959
w1118	5	58	6053141	0.988	0.0578959
w1118	5	59	6359091	1.038	0.0578959
w1118	5	60	6430581	1.05	0.0578959
w1118	5	61	6193624	1.011	0.0578959
w1118	5	62	6152711	1.004	0.0578959
w1118	5	63	5920402	0.966	0.0578959
w1118	5	64	6053668	0.988	0.0578959
w1118	5	65	6089886	0.994	0.0578959
w1118	5	66	6016496	0.982	0.0578959
w1118	5	67	5697964	0.93	0.0578959
w1118	5	68	5832648	0.952	0.0578959
w1118	5	69	5136147	0.838	0.0578959
w1118	5	70	5875347	0.959	0.0578959
w1118	5	71	5942836	0.97	0.0578959
w1118	5	72	5457893	0.891	0.0578959
w1118	6	1	5720447	1.083	0.0793101
w1118	6	2	5594700	1.059	0.0793101
w1118	6	3	5584609	1.057	0.0793101
w1118	6	4	5637202	1.067	0.0793101
w1118	6	5	5525585	1.046	0.0793101
w1118	6	6	5490001	1.039	0.0793101
w1118	6	7	5381341	1.019	0.0793101
w1118	6	8	5272048	0.998	0.0793101
w1118	6	9	5910852	1.119	0.0793101
w1118	6	10	6122903	1.159	0.0793101
w1118	6	11	5440041	1.03	0.0793101
w1118	6	12	5280101	0.999	0.0793101
w1118	6	13	5374925	1.017	0.0793101
w1118	6	14	5288655	1.001	0.0793101
w1118	6	15	5510632	1.043	0.0793101
w1118	6	16	5669037	1.073	0.0793101
w1118	6	17	6198728	1.173	0.0793101
w1118	6	18	5456345	1.033	0.0793101
w1118	6	19	5361219	1.015	0.0793101
w1118	6	20	5408831	1.024	0.0793101
w1118	6	21	5966102	1.129	0.0793101
w1118	6	22	5661296	1.072	0.0793101
w1118	6	23	5378743	1.018	0.0793101
w1118	6	24	5308770	1.005	0.0793101
w1118	6	25	5368762	1.016	0.0793101
w1118	6	26	5407559	1.023	0.0793101
w1118	6	27	5042256	0.954	0.0793101
w1118	6	28	5456748	1.033	0.0793101
w1118	6	29	5460980	1.034	0.0793101
w1118	6	30	4882664	0.924	0.0793101
w1118	6	31	4981297	0.943	0.0793101
w1118	6	32	4808420	0.91	0.0793101
w1118	6	33	5485012	1.038	0.0793101
w1118	6	34	5091643	0.964	0.0793101
w1118	6	35	4986710	0.944	0.0793101
w1118	6	36	4816298	0.912	0.0793101
w1118	6	37	5111559	0.967	0.0793101
w1118	6	38	5143131	0.973	0.0793101
w1118	6	39	5378377	1.018	0.0793101
w1118	6	40	5793072	1.096	0.0793101
w1118	6	41	4673518	0.885	0.0793101
w1118	6	42	4907200	0.929	0.0793101
w1118	6	43	4958174	0.938	0.0793101
w1118	6	44	5118625	0.969	0.0793101
w1118	6	45	5177956	0.98	0.0793101
w1118	6	46	4618815	0.874	0.0793101
w1118	6	47	4745364	0.898	0.0793101
w1118	6	48	5080790	0.962	0.0793101
w1118	6	49	4597352	0.87	0.0793101
w1118	6	50	4744418	0.898	0.0793101
w1118	6	51	5554769	1.051	0.0793101
w1118	6	52	5449495	1.031	0.0793101
w1118	6	53	4823171	0.913	0.0793101
w1118	6	54	4953029	0.937	0.0793101
w1118	6	55	6786467	1.284	0.0793101
w1118	6	56	4979158	0.942	0.0793101
w1118	6	57	4903884	0.928	0.0793101
w1118	6	58	5220114	0.988	0.0793101
w1118	6	59	4578499	0.867	0.0793101
w1118	6	60	4824193	0.913	0.0793101
w1118	6	61	5166125	0.978	0.0793101
w1118	6	62	4953417	0.938	0.0793101
w1118	7	1	3200134	0.549	0.10305
w1118	7	2	6541390	1.123	0.10305
w1118	7	3	5255948	0.902	0.10305
w1118	7	4	6160422	1.057	0.10305
w1118	7	5	5687911	0.976	0.10305
w1118	7	6	5933973	1.018	0.10305
w1118	7	7	6339926	1.088	0.10305
w1118	7	8	5551551	0.953	0.10305
w1118	7	9	5352360	0.919	0.10305
w1118	7	10	5487781	0.942	0.10305
w1118	7	11	5762112	0.989	0.10305
w1118	7	12	5693513	0.977	0.10305
w1118	7	13	5884708	1.01	0.10305
w1118	7	14	5644557	0.969	0.10305
w1118	7	15	5688623	0.976	0.10305
w1118	7	16	5727091	0.983	0.10305
w1118	7	17	5461082	0.937	0.10305
w1118	7	18	6029514	1.035	0.10305
w1118	7	19	5756989	0.988	0.10305
w1118	7	20	5220001	0.896	0.10305
w1118	7	21	5745355	0.986	0.10305
w1118	7	22	5865811	1.007	0.10305
w1118	7	23	5456277	0.936	0.10305
w1118	7	24	5621892	0.965	0.10305
w1118	7	25	5883676	1.01	0.10305
w1118	7	26	5963822	1.023	0.10305
w1118	7	27	5109008	0.877	0.10305
w1118	7	28	5698734	0.978	0.10305
w1118	7	29	5800521	0.995	0.10305
w1118	7	30	5536156	0.95	0.10305
w1118	7	31	5882958	1.01	0.10305
w1118	7	32	6560395	1.126	0.10305
w1118	7	33	5892091	1.011	0.10305
w1118	7	34	5625102	0.965	0.10305
w1118	7	35	6705716	1.151	0.10305
w1118	7	36	6103520	1.047	0.10305
w1118	7	37	5686297	0.976	0.10305
w1118	7	38	5946882	1.021	0.10305
w1118	7	39	5750104	0.987	0.10305
w1118	7	40	5327535	0.914	0.10305
w1118	7	41	6004061	1.03	0.10305
w1118	7	42	5520718	0.947	0.10305
w1118	7	43	5553983	0.953	0.10305
w1118	7	44	5538655	0.951	0.10305
w1118	7	45	5745329	0.986	0.10305
w1118	7	46	6226887	1.069	0.10305
w1118	7	47	6364984	1.092	0.10305
w1118	7	48	5919884	1.016	0.10305
w1118	7	49	7088983	1.217	0.10305
w1118	7	50	7988192	1.371	0.10305
w1118	7	51	5877422	1.009	0.10305
w1118	7	52	5827639	1	0.10305
w1118	7	53	6298373	1.081	0.10305
w1118	7	54	6164542	1.058	0.10305
w1118	8	1	6959583	1.074	0.0797155
w1118	8	2	6042513	0.932	0.0797155
w1118	8	3	6185578	0.954	0.0797155
w1118	8	4	6456212	0.996	0.0797155
w1118	8	5	5765687	0.89	0.0797155
w1118	8	6	6072646	0.937	0.0797155
w1118	8	7	6676072	1.03	0.0797155
w1118	8	8	6600116	1.018	0.0797155
w1118	8	9	5942334	0.917	0.0797155
w1118	8	10	6024335	0.929	0.0797155
w1118	8	11	5956869	0.919	0.0797155
w1118	8	12	6256206	0.965	0.0797155
w1118	8	13	6665926	1.028	0.0797155
w1118	8	14	5853231	0.903	0.0797155
w1118	8	15	5959758	0.919	0.0797155
w1118	8	16	6587795	1.016	0.0797155
w1118	8	17	5806593	0.896	0.0797155
w1118	8	18	7454117	1.15	0.0797155
w1118	8	19	6649007	1.026	0.0797155
w1118	8	20	6289320	0.97	0.0797155
w1118	8	21	6378735	0.984	0.0797155
w1118	8	22	5646121	0.871	0.0797155
w1118	8	23	6817406	1.052	0.0797155
w1118	8	24	6650431	1.026	0.0797155
w1118	8	25	5509916	0.85	0.0797155
w1118	8	26	7988864	1.232	0.0797155
w1118	8	27	6328955	0.976	0.0797155
w1118	8	28	6507381	1.004	0.0797155
w1118	8	29	6453979	0.996	0.0797155
w1118	8	30	6464557	0.997	0.0797155
w1118	8	31	6446497	0.995	0.0797155
w1118	8	32	7245227	1.118	0.0797155
w1118	8	33	6387731	0.985	0.0797155
w1118	8	34	7250696	1.119	0.0797155
w1118	8	35	7193159	1.11	0.0797155
w1118	8	36	6632701	1.023	0.0797155
w1118	8	37	6248115	0.964	0.0797155
w1118	8	38	6448897	0.995	0.0797155
w1118	8	39	6327622	0.976	0.0797155
w1118	8	40	8158258	1.259	0.0797155
w1118	8	41	6829284	1.054	0.0797155
w1118	8	42	6293023	0.971	0.0797155
w1118	8	43	6586421	1.016	0.0797155
w1118	8	44	6227825	0.961	0.0797155
w1118	8	45	7054760	1.088	0.0797155
w1118	8	46	6293578	0.971	0.0797155
w1118	8	47	6201734	0.957	0.0797155
w1118	8	48	6463902	0.997	0.0797155
w1118	8	49	6656113	1.027	0.0797155
w1118	8	50	6347738	0.979	0.0797155
w1118	8	51	6842688	1.056	0.0797155
w1118	8	52	7488659	1.155	0.0797155
w1118	8	53	6425727	0.991	0.0797155
w1118	8	54	6579702	1.015	0.0797155
w1118	8	55	6041596	0.932	0.0797155
w1118	8	56	6569497	1.014	0.0797155
w1118	8	57	5847272	0.902	0.0797155
w1118	8	58	6652771	1.026	0.0797155
w1118	8	59	6018634	0.929	0.0797155
w1118	8	60	6201250	0.957	0.0797155
w1118	9	1	7350335	1.062	0.068789
w1118	9	2	7285596	1.053	0.068789
w1118	9	3	7542295	1.09	0.068789
w1118	9	4	7362218	1.064	0.068789
w1118	9	5	7194937	1.04	0.068789
w1118	9	6	7631287	1.103	0.068789
w1118	9	7	7097628	1.026	0.068789
w1118	9	8	8262558	1.194	0.068789
w1118	9	9	7752991	1.12	0.068789
w1118	9	10	6998022	1.011	0.068789
w1118	9	11	6850542	0.99	0.068789
w1118	9	12	7592030	1.097	0.068789
w1118	9	13	6871006	0.993	0.068789
w1118	9	14	7195135	1.04	0.068789
w1118	9	15	7524776	1.087	0.068789
w1118	9	16	7289694	1.053	0.068789
w1118	9	17	7372263	1.065	0.068789
w1118	9	18	6760748	0.977	0.068789
w1118	9	19	7758615	1.121	0.068789
w1118	9	20	6621804	0.957	0.068789
w1118	9	21	6824700	0.986	0.068789
w1118	9	22	6482362	0.937	0.068789
w1118	9	23	6573582	0.95	0.068789
w1118	9	24	7420285	1.072	0.068789
w1118	9	25	7556931	1.092	0.068789
w1118	9	26	6955217	1.005	0.068789
w1118	9	27	6949575	1.004	0.068789
w1118	9	28	6843932	0.989	0.068789
w1118	9	29	7395846	1.069	0.068789
w1118	9	30	6731790	0.973	0.068789
w1118	9	31	6614426	0.956	0.068789
w1118	9	32	7358979	1.063	0.068789
w1118	9	33	6076180	0.878	0.068789
w1118	9	34	7056333	1.02	0.068789
w1118	9	35	6074260	0.878	0.068789
w1118	9	36	6528074	0.943	0.068789
w1118	9	37	6727237	0.972	0.068789
w1118	9	38	6390748	0.923	0.068789
w1118	9	39	6513725	0.941	0.068789
w1118	9	40	5884888	0.85	0.068789
w1118	9	41	6611176	0.955	0.068789
w1118	9	42	6198548	0.896	0.068789
w1118	9	43	6551955	0.947	0.068789
w1118	9	44	6388367	0.923	0.068789
w1118	9	45	6534500	0.944	0.068789
w1118	9	46	6780423	0.98	0.068789
w1118	9	47	6768085	0.978	0.068789
w1118	9	48	6354114	0.918	0.068789
w1118	9	49	7122707	1.029	0.068789
w1118	9	50	7085913	1.024	0.068789
w1118	9	51	7036613	1.017	0.068789
w1118	9	52	7085171	1.024	0.068789
w1118	9	53	6711750	0.97	0.068789
w1118	9	54	6641422	0.96	0.068789
w1118	9	55	6756561	0.976	0.068789
w1118	9	56	6115551	0.884	0.068789
w1118	9	57	7498287	1.083	0.068789
w1118	9	58	6667210	0.963	0.068789
w1118	9	59	6783397	0.98	0.068789
w1118	9	60	6899582	0.997	0.068789
w1118	9	61	6646081	0.96	0.068789
w1118	9	62	6568293	0.949	0.068789
w1118	10	1	6095557	0.998	0.188404
w1118	10	2	6584608	1.078	0.188404
w1118	10	3	6297245	1.031	0.188404
w1118	10	4	5193319	0.851	0.188404
w1118	10	5	6974569	1.142	0.188404
w1118	10	6	6149560	1.007	0.188404
w1118	10	7	5476350	0.897	0.188404
w1118	10	8	6479161	1.061	0.188404
w1118	10	9	7042530	1.153	0.188404
w1118	10	10	6939706	1.137	0.188404
w1118	10	11	6705623	1.098	0.188404
w1118	10	12	6636456	1.087	0.188404
w1118	10	13	6346259	1.039	0.188404
w1118	10	14	5388690	0.883	0.188404
w1118	10	15	6250666	1.024	0.188404
w1118	10	16	7163561	1.173	0.188404
w1118	10	17	845856	0.139	0.188404
w1118	10	18	6266695	1.026	0.188404
w1118	10	19	6127164	1.004	0.188404
w1118	10	20	6651501	1.089	0.188404
w1118	10	21	6589736	1.079	0.188404
w1118	10	22	6534545	1.07	0.188404
w1118	10	23	7366321	1.206	0.188404
w1118	10	24	6250330	1.024	0.188404
w1118	10	25	6629990	1.086	0.188404
w1118	10	26	7414580	1.214	0.188404
w1118	10	27	4845796	0.794	0.188404
w1118	10	28	4921473	0.806	0.188404
w1118	10	29	5944959	0.974	0.188404
w1118	10	30	6342990	1.039	0.188404
w1118	10	31	5766544	0.944	0.188404
w1118	10	32	6130130	1.004	0.188404
w1118	10	33	7037328	1.153	0.188404
w1118	10	34	6207949	1.017	0.188404
w1118	10	35	6159563	1.009	0.188404
w1118	10	36	1014849	0.166	0.188404
w1118	10	37	7219959	1.182	0.188404
w1118	10	38	5252502	0.86	0.188404
w1118	10	39	6389092	1.046	0.188404
w1118	10	40	7149297	1.171	0.188404
w1118	10	41	6246923	1.023	0.188404
w1118	10	42	6732896	1.103	0.188404
w1118	10	43	7113345	1.165	0.188404
w1118	10	44	6818354	1.117	0.188404
w1118	10	45	6640076	1.088	0.188404
w1118	10	46	6826119	1.118	0.188404
w1118	10	47	7509646	1.23	0.188404
w1118	10	48	6326770	1.036	0.188404
w1118	10	49	6171071	1.011	0.188404
w1118	10	50	6188081	1.013	0.188404
w1118	10	51	6360188	1.042	0.188404
w1118	10	52	7283399	1.193	0.188404
w1118	10	53	5938453	0.973	0.188404
w1118	10	54	6232565	1.021	0.188404
w1118	10	55	4758988	0.779	0.188404
w1118	10	56	6563400	1.075	0.188404
w1118	10	57	6134429	1.005	0.188404
w1118	10	58	6955639	1.139	0.188404
w1118	10	59	3511593	0.575	0.188404
w1118	10	60	5702021	0.934	0.188404
w1118	10	61	5912123	0.968	0.188404
w1118	10	62	5569348	0.912	0.188404
w1118	10	63	5845255	0.957	0.188404
w1118	10	64	6214707	1.018	0.188404
w1118	10	65	5876353	0.962	0.188404
w1118	10	66	5444789	0.892	0.188404
w1118	10	67	6089993	0.997	0.188404
w1118	10	68	5438382	0.891	0.188404
w1118	11	1	4099432	0.852	0.117915
w1118	11	2	4292508	0.892	0.117915
w1118	11	3	4381286	0.91	0.117915
w1118	11	4	4625755	0.961	0.117915
w1118	11	5	4709393	0.979	0.117915
w1118	11	6	4369146	0.908	0.117915
w1118	11	7	4609249	0.958	0.117915
w1118	11	8	4650724	0.966	0.117915
w1118	11	9	4645201	0.965	0.117915
w1118	11	10	4949537	1.029	0.117915
w1118	11	11	4513615	0.938	0.117915
w1118	11	12	4315170	0.897	0.117915
w1118	11	13	5072756	1.054	0.117915
w1118	11	14	4652433	0.967	0.117915
w1118	11	15	4062172	0.844	0.117915
w1118	11	16	4565583	0.949	0.117915
w1118	11	17	5112328	1.062	0.117915
w1118	11	18	4793132	0.996	0.117915
w1118	11	19	4785770	0.995	0.117915
w1118	11	20	5528784	1.149	0.117915
w1118	11	21	4560556	0.948	0.117915
w1118	11	22	4924260	1.023	0.117915
w1118	11	23	4269432	0.887	0.117915
w1118	11	24	4993293	1.038	0.117915
w1118	11	25	4520729	0.939	0.117915
w1118	11	26	3913684	0.813	0.117915
w1118	11	27	4791753	0.996	0.117915
w1118	11	28	4632696	0.963	0.117915
w1118	11	29	5315504	1.105	0.117915
w1118	11	30	4981513	1.035	0.117915
w1118	11	31	5110817	1.062	0.117915
w1118	11	32	5040928	1.048	0.117915
w1118	11	33	3841081	0.798	0.117915
w1118	11	34	4565208	0.949	0.117915
w1118	11	35	4913136	1.021	0.117915
w1118	11	36	4162978	0.865	0.117915
w1118	11	37	5231635	1.087	0.117915
w1118	11	38	4991860	1.037	0.117915
w1118	11	39	4839877	1.006	0.117915
w1118	11	40	7627813	1.585	0.117915
w1118	11	41	5352802	1.112	0.117915
w1118	11	42	5203641	1.081	0.117915
w1118	11	43	5368088	1.116	0.117915
w1118	11	44	4697386	0.976	0.117915
w1118	11	45	4066922	0.845	0.117915
w1118	11	46	4786213	0.995	0.117915
w1118	11	47	4959584	1.031	0.117915
w1118	11	48	4743674	0.986	0.117915
w1118	11	49	4902422	1.019	0.117915
w1118	11	50	5184971	1.078	0.117915
w1118	11	51	5187830	1.078	0.117915
w1118	11	52	5135743	1.067	0.117915
w1118	11	53	5992787	1.245	0.117915
w1118	11	54	5089288	1.058	0.117915
w1118	11	55	4679402	0.972	0.117915
w1118	11	56	5312398	1.104	0.117915
w1118	11	57	3847585	0.8	0.117915
w1118	11	58	4957591	1.03	0.117915
w1118	11	59	4085841	0.849	0.117915
w1118	11	60	4890221	1.016	0.117915
w1118	11	61	5371636	1.116	0.117915
w1118	11	62	4566590	0.949	0.117915
w1118	12	1	4423103	0.932	0.170706
w1118	12	2	5277939	1.112	0.170706
w1118	12	3	5004358	1.054	0.170706
w1118	12	4	4375924	0.922	0.170706
w1118	12	5	4761059	1.003	0.170706
w1118	12	6	4529686	0.954	0.170706
w1118	12	7	4888980	1.03	0.170706
w1118	12	8	4167025	0.878	0.170706
w1118	12	9	4293000	0.904	0.170706
w1118	12	10	5513020	1.161	0.170706
w1118	12	11	4590389	0.967	0.170706
w1118	12	12	4919831	1.036	0.170706
w1118	12	13	4978743	1.049	0.170706
w1118	12	14	5218245	1.099	0.170706
w1118	12	15	4834130	1.018	0.170706
w1118	12	16	4623496	0.974	0.170706
w1118	12	17	5127260	1.08	0.170706
w1118	12	18	4768485	1.004	0.170706
w1118	12	19	4432378	0.934	0.170706
w1118	12	20	4354632	0.917	0.170706
w1118	12	21	4510613	0.95	0.170706
w1118	12	22	4417725	0.931	0.170706
w1118	12	23	4334825	0.913	0.170706
w1118	12	24	4743123	0.999	0.170706
w1118	12	25	5295901	1.116	0.170706
w1118	12	26	4727323	0.996	0.170706
w1118	12	27	4787954	1.009	0.170706
w1118	12	28	4926973	1.038	0.170706
w1118	12	29	4998040	1.053	0.170706
w1118	12	30	4945919	1.042	0.170706
w1118	12	31	4556964	0.96	0.170706
w1118	12	32	4634916	0.976	0.170706
w1118	12	33	4919375	1.036	0.170706
w1118	12	34	5539544	1.167	0.170706
w1118	12	35	5190714	1.093	0.170706
w1118	12	36	4881402	1.028	0.170706
w1118	12	37	5765687	1.214	0.170706
w1118	12	38	4991171	1.051	0.170706
w1118	12	39	5038545	1.061	0.170706
w1118	12	40	5201277	1.096	0.170706
w1118	12	41	4849819	1.022	0.170706
w1118	12	42	5016714	1.057	0.170706
w1118	12	43	4626248	0.974	0.170706
w1118	12	44	5030838	1.06	0.170706
w1118	12	45	5248502	1.106	0.170706
w1118	12	46	4894663	1.031	0.170706
w1118	12	47	4748423	1	0.170706
w1118	12	48	3603940	0.759	0.170706
w1118	12	49	1647635	0.347	0.170706
w1118	12	50	5063978	1.067	0.170706
w1118	12	51	4957033	1.044	0.170706
w1118	12	52	4660625	0.982	0.170706
w1118	12	53	7067521	1.489	0.170706
w1118	12	54	4225444	0.89	0.170706
w1118	12	55	625014	0.132	0.170706
w1118	12	56	4520459	0.952	0.170706
w1118	12	57	4871962	1.026	0.170706
w1118	12	58	5148492	1.084	0.170706
w1118	12	59	4746343	1	0.170706
w1118	12	60	4750506	1.001	0.170706
w1118	12	61	5193732	1.094	0.170706
w1118	12	62	5458214	1.15	0.170706
w1118	12	63	4649924	0.979	0.170706
w1118	13	1	8016264	0.978	0.0697334
w1118	13	2	7563603	0.923	0.0697334
w1118	13	3	7173430	0.875	0.0697334
w1118	13	4	7731609	0.943	0.0697334
w1118	13	5	7502089	0.915	0.0697334
w1118	13	6	7704278	0.94	0.0697334
w1118	13	7	8186862	0.999	0.0697334
w1118	13	8	7644585	0.933	0.0697334
w1118	13	9	7088960	0.865	0.0697334
w1118	13	10	8821885	1.076	0.0697334
w1118	13	11	8434278	1.029	0.0697334
w1118	13	12	7323346	0.893	0.0697334
w1118	13	13	8080691	0.986	0.0697334
w1118	13	14	7282701	0.888	0.0697334
w1118	13	15	8731257	1.065	0.0697334
w1118	13	16	8421392	1.027	0.0697334
w1118	13	17	8599662	1.049	0.0697334
w1118	13	18	8613523	1.051	0.0697334
w1118	13	19	8937318	1.09	0.0697334
w1118	13	20	7912132	0.965	0.0697334
w1118	13	21	8349360	1.019	0.0697334
w1118	13	22	8170768	0.997	0.0697334
w1118	13	23	8702807	1.062	0.0697334
w1118	13	24	8198126	1	0.0697334
w1118	13	25	7359486	0.898	0.0697334
w1118	13	26	8771615	1.07	0.0697334
w1118	13	27	8574485	1.046	0.0697334
w1118	13	28	7601088	0.927	0.0697334
w1118	13	29	8115286	0.99	0.0697334
w1118	13	30	8429933	1.028	0.0697334
w1118	13	31	7989430	0.975	0.0697334
w1118	13	32	8359684	1.02	0.0697334
w1118	13	33	8485363	1.035	0.0697334
w1118	13	34	9227772	1.126	0.0697334
w1118	13	35	7856859	0.958	0.0697334
w1118	13	36	8650678	1.055	0.0697334
w1118	13	37	8097512	0.988	0.0697334
w1118	13	38	9910101	1.209	0.0697334
w1118	13	39	8230996	1.004	0.0697334
w1118	13	40	8014316	0.978	0.0697334
w1118	13	41	8732747	1.065	0.0697334
w1118	13	42	7371347	0.899	0.0697334
w1118	13	43	7505805	0.916	0.0697334
w1118	13	44	8170449	0.997	0.0697334
w1118	13	45	7725584	0.942	0.0697334
w1118	13	46	8829425	1.077	0.0697334
w1118	13	47	8460354	1.032	0.0697334
w1118	13	48	8283630	1.011	0.0697334
w1118	13	49	8927653	1.089	0.0697334
w1118	13	50	8276001	1.01	0.0697334
w1118	13	51	8462968	1.032	0.0697334
w1118	13	52	8644853	1.055	0.0697334
uno[cc1]/Df(2R)Exel7094	1	1	7962609	1.784	0.438912
uno[cc1]/Df(2R)Exel7094	1	2	5339440	1.197	0.438912
uno[cc1]/Df(2R)Exel7094	1	3	1910719	0.428	0.438912
uno[cc1]/Df(2R)Exel7094	1	4	5916720	1.326	0.438912
uno[cc1]/Df(2R)Exel7094	1	5	3830033	0.858	0.438912
uno[cc1]/Df(2R)Exel7094	1	6	6984239	1.565	0.438912
uno[cc1]/Df(2R)Exel7094	1	7	3775430	0.846	0.438912
uno[cc1]/Df(2R)Exel7094	1	8	6135121	1.375	0.438912
uno[cc1]/Df(2R)Exel7094	1	9	3678872	0.824	0.438912
uno[cc1]/Df(2R)Exel7094	1	10	8524371	1.91	0.438912
uno[cc1]/Df(2R)Exel7094	1	11	3248443	0.728	0.438912
uno[cc1]/Df(2R)Exel7094	1	12	3411660	0.765	0.438912
uno[cc1]/Df(2R)Exel7094	1	13	4864704	1.09	0.438912
uno[cc1]/Df(2R)Exel7094	1	14	1807408	0.405	0.438912
uno[cc1]/Df(2R)Exel7094	1	15	8131151	1.822	0.438912
uno[cc1]/Df(2R)Exel7094	1	16	4746444	1.064	0.438912
uno[cc1]/Df(2R)Exel7094	1	17	5739570	1.286	0.438912
uno[cc1]/Df(2R)Exel7094	1	18	4373271	0.98	0.438912
uno[cc1]/Df(2R)Exel7094	1	19	5539137	1.241	0.438912
uno[cc1]/Df(2R)Exel7094	1	20	5145736	1.153	0.438912
uno[cc1]/Df(2R)Exel7094	1	21	5372536	1.204	0.438912
uno[cc1]/Df(2R)Exel7094	1	22	4968035	1.113	0.438912
uno[cc1]/Df(2R)Exel7094	1	23	4698340	1.053	0.438912
uno[cc1]/Df(2R)Exel7094	1	24	5495576	1.232	0.438912
uno[cc1]/Df(2R)Exel7094	1	25	1913526	0.429	0.438912
uno[cc1]/Df(2R)Exel7094	1	26	4873461	1.092	0.438912
uno[cc1]/Df(2R)Exel7094	1	27	2521837	0.565	0.438912
uno[cc1]/Df(2R)Exel7094	1	28	2337372	0.524	0.438912
uno[cc1]/Df(2R)Exel7094	1	29	5643276	1.265	0.438912
uno[cc1]/Df(2R)Exel7094	1	30	6189082	1.387	0.438912
uno[cc1]/Df(2R)Exel7094	1	31	5185929	1.162	0.438912
uno[cc1]/Df(2R)Exel7094	1	32	2539054	0.569	0.438912
uno[cc1]/Df(2R)Exel7094	1	33	2822904	0.633	0.438912
uno[cc1]/Df(2R)Exel7094	1	34	5958539	1.335	0.438912
uno[cc1]/Df(2R)Exel7094	1	35	2089365	0.468	0.438912
uno[cc1]/Df(2R)Exel7094	1	36	5437106	1.218	0.438912
uno[cc1]/Df(2R)Exel7094	1	37	2908942	0.652	0.438912
uno[cc1]/Df(2R)Exel7094	1	38	2275053	0.51	0.438912
uno[cc1]/Df(2R)Exel7094	1	39	353560	0.079	0.438912
uno[cc1]/Df(2R)Exel7094	1	40	7435509	1.666	0.438912
uno[cc1]/Df(2R)Exel7094	1	41	1641221	0.368	0.438912
uno[cc1]/Df(2R)Exel7094	1	42	3906666	0.875	0.438912
uno[cc1]/Df(2R)Exel7094	1	43	5345795	1.198	0.438912
uno[cc1]/Df(2R)Exel7094	1	44	5043836	1.13	0.438912
uno[cc1]/Df(2R)Exel7094	1	45	5255195	1.178	0.438912
uno[cc1]/Df(2R)Exel7094	1	46	2903722	0.651	0.438912
uno[cc1]/Df(2R)Exel7094	1	47	6913832	1.549	0.438912
uno[cc1]/Df(2R)Exel7094	1	48	6730259	1.508	0.438912
uno[cc1]/Df(2R)Exel7094	1	49	6055066	1.357	0.438912
uno[cc1]/Df(2R)Exel7094	1	50	5134347	1.151	0.438912
uno[cc1]/Df(2R)Exel7094	1	51	5368113	1.203	0.438912
uno[cc1]/Df(2R)Exel7094	1	52	5841462	1.309	0.438912
uno[cc1]/Df(2R)Exel7094	1	53	7236156	1.622	0.438912
uno[cc1]/Df(2R)Exel7094	1	54	5996861	1.344	0.438912
uno[cc1]/Df(2R)Exel7094	1	55	5498754	1.232	0.438912
uno[cc1]/Df(2R)Exel7094	1	56	2883358	0.646	0.438912
uno[cc1]/Df(2R)Exel7094	1	57	2377237	0.533	0.438912
uno[cc1]/Df(2R)Exel7094	1	58	2421669	0.543	0.438912
uno[cc1]/Df(2R)Exel7094	1	59	1621152	0.363	0.438912
uno[cc1]/Df(2R)Exel7094	1	60	1629185	0.365	0.438912
uno[cc1]/Df(2R)Exel7094	1	61	323555	0.073	0.438912
uno[cc1]/Df(2R)Exel7094	2	1	2349862	0.518	0.373211
uno[cc1]/Df(2R)Exel7094	2	2	3886627	0.856	0.373211
uno[cc1]/Df(2R)Exel7094	2	3	2749045	0.606	0.373211
uno[cc1]/Df(2R)Exel7094	2	4	3576330	0.788	0.373211
uno[cc1]/Df(2R)Exel7094	2	5	3856780	0.85	0.373211
uno[cc1]/Df(2R)Exel7094	2	6	4000248	0.882	0.373211
uno[cc1]/Df(2R)Exel7094	2	7	4435278	0.977	0.373211
uno[cc1]/Df(2R)Exel7094	2	8	5644052	1.244	0.373211
uno[cc1]/Df(2R)Exel7094	2	9	3495387	0.77	0.373211
uno[cc1]/Df(2R)Exel7094	2	10	5395717	1.189	0.373211
uno[cc1]/Df(2R)Exel7094	2	11	5543636	1.222	0.373211
uno[cc1]/Df(2R)Exel7094	2	12	3586053	0.79	0.373211
uno[cc1]/Df(2R)Exel7094	2	13	6621445	1.459	0.373211
uno[cc1]/Df(2R)Exel7094	2	14	6465665	1.425	0.373211
uno[cc1]/Df(2R)Exel7094	2	15	5074411	1.118	0.373211
uno[cc1]/Df(2R)Exel7094	2	16	7246667	1.597	0.373211
uno[cc1]/Df(2R)Exel7094	2	17	3728619	0.822	0.373211
uno[cc1]/Df(2R)Exel7094	2	18	4593387	1.012	0.373211
uno[cc1]/Df(2R)Exel7094	2	19	1937317	0.427	0.373211
uno[cc1]/Df(2R)Exel7094	2	20	2163633	0.477	0.373211
uno[cc1]/Df(2R)Exel7094	2	21	3763007	0.829	0.373211
uno[cc1]/Df(2R)Exel7094	2	22	4984870	1.098	0.373211
uno[cc1]/Df(2R)Exel7094	2	23	3223548	0.71	0.373211
uno[cc1]/Df(2R)Exel7094	2	24	6847062	1.509	0.373211
uno[cc1]/Df(2R)Exel7094	2	25	5210102	1.148	0.373211
uno[cc1]/Df(2R)Exel7094	2	26	5803398	1.279	0.373211
uno[cc1]/Df(2R)Exel7094	2	27	4309409	0.95	0.373211
uno[cc1]/Df(2R)Exel7094	2	28	5120098	1.128	0.373211
uno[cc1]/Df(2R)Exel7094	2	29	7105325	1.566	0.373211
uno[cc1]/Df(2R)Exel7094	2	30	5527160	1.218	0.373211
uno[cc1]/Df(2R)Exel7094	2	31	7710746	1.699	0.373211
uno[cc1]/Df(2R)Exel7094	2	32	5919134	1.304	0.373211
uno[cc1]/Df(2R)Exel7094	2	33	3629963	0.8	0.373211
uno[cc1]/Df(2R)Exel7094	2	34	5442587	1.199	0.373211
uno[cc1]/Df(2R)Exel7094	2	35	5068126	1.117	0.373211
uno[cc1]/Df(2R)Exel7094	2	36	7719093	1.701	0.373211
uno[cc1]/Df(2R)Exel7094	2	37	1569183	0.346	0.373211
uno[cc1]/Df(2R)Exel7094	2	38	3438878	0.758	0.373211
uno[cc1]/Df(2R)Exel7094	2	39	1591579	0.351	0.373211
uno[cc1]/Df(2R)Exel7094	2	40	1504582	0.332	0.373211
uno[cc1]/Df(2R)Exel7094	2	41	5077743	1.119	0.373211
uno[cc1]/Df(2R)Exel7094	2	42	4787021	1.055	0.373211
uno[cc1]/Df(2R)Exel7094	2	43	1576963	0.348	0.373211
uno[cc1]/Df(2R)Exel7094	2	44	3412881	0.752	0.373211
uno[cc1]/Df(2R)Exel7094	2	45	6804366	1.499	0.373211
uno[cc1]/Df(2R)Exel7094	2	46	5415184	1.193	0.373211
uno[cc1]/Df(2R)Exel7094	2	47	5184368	1.142	0.373211
uno[cc1]/Df(2R)Exel7094	2	48	1385802	0.305	0.373211
uno[cc1]/Df(2R)Exel7094	2	49	1594060	0.351	0.373211
uno[cc1]/Df(2R)Exel7094	2	50	5193167	1.144	0.373211
uno[cc1]/Df(2R)Exel7094	2	51	5478048	1.207	0.373211
uno[cc1]/Df(2R)Exel7094	2	52	5336308	1.176	0.373211
uno[cc1]/Df(2R)Exel7094	2	53	1545404	0.341	0.373211
uno[cc1]/Df(2R)Exel7094	2	54	1940220	0.428	0.373211
uno[cc1]/Df(2R)Exel7094	2	55	5602083	1.234	0.373211
uno[cc1]/Df(2R)Exel7094	2	56	3279042	0.723	0.373211
uno[cc1]/Df(2R)Exel7094	2	57	6562551	1.446	0.373211
uno[cc1]/Df(2R)Exel7094	2	58	3543849	0.781	0.373211
uno[cc1]/Df(2R)Exel7094	2	59	6807792	1.5	0.373211
uno[cc1]/Df(2R)Exel7094	2	60	3212296	0.708	0.373211
uno[cc1]/Df(2R)Exel7094	2	61	5476542	1.207	0.373211
uno[cc1]/Df(2R)Exel7094	2	62	5037077	1.11	0.373211
uno[cc1]/Df(2R)Exel7094	2	63	7079347	1.56	0.373211
uno[cc1]/Df(2R)Exel7094	2	64	4970696	1.095	0.373211
uno[cc1]/Df(2R)Exel7094	2	65	3599468	0.793	0.373211
uno[cc1]/Df(2R)Exel7094	2	66	6653247	1.466	0.373211
uno[cc1]/Df(2R)Exel7094	2	67	4672851	1.03	0.373211
uno[cc1]/Df(2R)Exel7094	2	68	4698702	1.035	0.373211
uno[cc1]/Df(2R)Exel7094	2	69	5353067	1.18	0.373211
uno[cc1]/Df(2R)Exel7094	3	1	748771	0.188	0.467662
uno[cc1]/Df(2R)Exel7094	3	2	1812539	0.454	0.467662
uno[cc1]/Df(2R)Exel7094	3	3	1827570	0.458	0.467662
uno[cc1]/Df(2R)Exel7094	3	4	1173855	0.294	0.467662
uno[cc1]/Df(2R)Exel7094	3	5	2072768	0.52	0.467662
uno[cc1]/Df(2R)Exel7094	3	6	4288658	1.075	0.467662
uno[cc1]/Df(2R)Exel7094	3	7	2806656	0.704	0.467662
uno[cc1]/Df(2R)Exel7094	3	8	3328896	0.835	0.467662
uno[cc1]/Df(2R)Exel7094	3	9	4096515	1.027	0.467662
uno[cc1]/Df(2R)Exel7094	3	10	3993222	1.001	0.467662
uno[cc1]/Df(2R)Exel7094	3	11	6145472	1.541	0.467662
uno[cc1]/Df(2R)Exel7094	3	12	3443879	0.863	0.467662
uno[cc1]/Df(2R)Exel7094	3	13	1211399	0.304	0.467662
uno[cc1]/Df(2R)Exel7094	3	14	3351826	0.84	0.467662
uno[cc1]/Df(2R)Exel7094	3	15	5674631	1.423	0.467662
uno[cc1]/Df(2R)Exel7094	3	16	2218655	0.556	0.467662
uno[cc1]/Df(2R)Exel7094	3	17	3102054	0.778	0.467662
uno[cc1]/Df(2R)Exel7094	3	18	2872389	0.72	0.467662
uno[cc1]/Df(2R)Exel7094	3	19	5485600	1.375	0.467662
uno[cc1]/Df(2R)Exel7094	3	20	4855828	1.217	0.467662
uno[cc1]/Df(2R)Exel7094	3	21	4398439	1.103	0.467662
uno[cc1]/Df(2R)Exel7094	3	22	3372085	0.845	0.467662
uno[cc1]/Df(2R)Exel7094	3	23	4189382	1.05	0.467662
uno[cc1]/Df(2R)Exel7094	3	24	6326741	1.586	0.467662
uno[cc1]/Df(2R)Exel7094	3	25	1824023	0.457	0.467662
uno[cc1]/Df(2R)Exel7094	3	26	8139469	2.041	0.467662
uno[cc1]/Df(2R)Exel7094	3	27	2256927	0.566	0.467662
uno[cc1]/Df(2R)Exel7094	3	28	7250575	1.818	0.467662
uno[cc1]/Df(2R)Exel7094	3	29	1808170	0.453	0.467662
uno[cc1]/Df(2R)Exel7094	3	30	6007842	1.506	0.467662
uno[cc1]/Df(2R)Exel7094	3	31	4692111	1.176	0.467662
uno[cc1]/Df(2R)Exel7094	3	32	6593512	1.653	0.467662
uno[cc1]/Df(2R)Exel7094	3	33	1655132	0.415	0.467662
uno[cc1]/Df(2R)Exel7094	3	34	7083947	1.776	0.467662
uno[cc1]/Df(2R)Exel7094	3	35	5064756	1.27	0.467662
uno[cc1]/Df(2R)Exel7094	3	36	2512733	0.63	0.467662
uno[cc1]/Df(2R)Exel7094	3	37	5096669	1.278	0.467662
uno[cc1]/Df(2R)Exel7094	3	38	3620755	0.908	0.467662
uno[cc1]/Df(2R)Exel7094	3	39	1546216	0.388	0.467662
uno[cc1]/Df(2R)Exel7094	3	40	1884329	0.472	0.467662
uno[cc1]/Df(2R)Exel7094	3	41	5913393	1.483	0.467662
uno[cc1]/Df(2R)Exel7094	3	42	4644104	1.164	0.467662
uno[cc1]/Df(2R)Exel7094	3	43	6133768	1.538	0.467662
uno[cc1]/Df(2R)Exel7094	3	44	7028663	1.762	0.467662
uno[cc1]/Df(2R)Exel7094	3	45	4664856	1.17	0.467662
uno[cc1]/Df(2R)Exel7094	3	46	4755836	1.192	0.467662
uno[cc1]/Df(2R)Exel7094	3	47	3158196	0.792	0.467662
uno[cc1]/Df(2R)Exel7094	3	48	3870178	0.97	0.467662
uno[cc1]/Df(2R)Exel7094	3	49	2825023	0.708	0.467662
uno[cc1]/Df(2R)Exel7094	3	50	5269035	1.321	0.467662
uno[cc1]/Df(2R)Exel7094	3	51	4929377	1.236	0.467662
uno[cc1]/Df(2R)Exel7094	3	52	1856092	0.465	0.467662
uno[cc1]/Df(2R)Exel7094	3	53	2620666	0.657	0.467662
uno[cc1]/Df(2R)Exel7094	3	54	1653405	0.415	0.467662
uno[cc1]/Df(2R)Exel7094	3	55	1927972	0.483	0.467662
uno[cc1]/Df(2R)Exel7094	3	56	6778762	1.7	0.467662
uno[cc1]/Df(2R)Exel7094	3	57	5253605	1.317	0.467662
uno[cc1]/Df(2R)Exel7094	3	58	1657919	0.416	0.467662
uno[cc1]/Df(2R)Exel7094	3	59	4867406	1.22	0.467662
uno[cc1]/Df(2R)Exel7094	3	60	5652221	1.417	0.467662
uno[cc1]/Df(2R)Exel7094	3	61	5829044	1.461	0.467662
uno[cc1]/Df(2R)Exel7094	3	62	3626172	0.909	0.467662
uno[cc1]/Df(2R)Exel7094	3	63	6768189	1.697	0.467662
uno[cc1]/Df(2R)Exel7094	3	64	2559854	0.642	0.467662
uno[cc1]/Df(2R)Exel7094	3	65	3595477	0.901	0.467662
uno[cc1]/Df(2R)Exel7094	3	66	5895157	1.478	0.467662
uno[cc1]/Df(2R)Exel7094	3	67	1934306	0.485	0.467662
uno[cc1]/Df(2R)Exel7094	3	68	4217815	1.057	0.467662
uno[cc1]/Df(2R)Exel7094	3	69	7244631	1.816	0.467662
uno[cc1]/Df(2R)Exel7094	3	70	2295277	0.575	0.467662
uno[cc1]/Df(2R)Exel7094	3	71	2135637	0.535	0.467662
uno[cc1]/Df(2R)Exel7094	3	72	4348574	1.09	0.467662
uno[cc1]/Df(2R)Exel7094	3	73	6818257	1.709	0.467662
uno[cc1]/Df(2R)Exel7094	3	74	8845508	2.218	0.467662
uno[cc1]/Df(2R)Exel7094	3	75	4638920	1.163	0.467662
uno[cc1]/Df(2R)Exel7094	3	76	3585500	0.899	0.467662
uno[cc1]/Df(2R)Exel7094	3	77	1656980	0.415	0.467662
uno[cc1]/Df(2R)Exel7094	3	78	524443	0.131	0.467662
uno[cc1]/Df(2R)Exel7094	3	79	7465618	1.872	0.467662
uno[cc1]/Df(2R)Exel7094	3	80	4090282	1.026	0.467662
uno[cc1]/Df(2R)Exel7094	3	81	4491773	1.126	0.467662
uno[cc1]/Df(2R)Exel7094	3	82	1341222	0.336	0.467662
uno[cc1]/Df(2R)Exel7094	3	83	6242097	1.565	0.467662
uno[cc1]/Df(2R)Exel7094	3	84	4737875	1.188	0.467662
uno[cc1]/Df(2R)Exel7094	3	85	5542301	1.39	0.467662
uno[cc1]/Df(2R)Exel7094	3	86	2099653	0.526	0.467662
uno[cc1]/Df(2R)Exel7094	3	87	4147067	1.04	0.467662
uno[cc1]/Df(2R)Exel7094	3	88	3273432	0.821	0.467662
uno[cc1]/Df(2R)Exel7094	3	89	4964406	1.245	0.467662
uno[cc1]/Df(2R)Exel7094	3	90	1593370	0.399	0.467662
uno[cc1]/Df(2R)Exel7094	3	91	2371092	0.594	0.467662
uno[cc1]/Df(2R)Exel7094	3	92	3423305	0.858	0.467662
uno[cc1]/Df(2R)Exel7094	3	93	6171321	1.547	0.467662
uno[cc1]/Df(2R)Exel7094	3	94	4769052	1.196	0.467662
uno[cc1]/Df(2R)Exel7094	3	95	5017123	1.258	0.467662
uno[cc1]/Df(2R)Exel7094	3	96	1968286	0.493	0.467662
uno[cc1]/Df(2R)Exel7094	3	97	5449540	1.366	0.467662
uno[cc1]/Df(2R)Exel7094	3	98	2763387	0.693	0.467662
uno[cc1]/Df(2R)Exel7094	3	99	3653106	0.916	0.467662
uno[cc1]/Df(2R)Exel7094	3	100	5593036	1.402	0.467662
uno[cc1]/Df(2R)Exel7094	3	101	2258386	0.566	0.467662
uno[cc1]/Df(2R)Exel7094	3	102	1149281	0.288	0.467662
uno[cc1]/Df(2R)Exel7094	3	103	5402410	1.354	0.467662
uno[cc1]/Df(2R)Exel7094	3	104	3686772	0.924	0.467662
uno[cc1]/Df(2R)Exel7094	3	105	4971201	1.246	0.467662
uno[cc1]/Df(2R)Exel7094	3	106	3800200	0.953	0.467662
uno[cc1]/Df(2R)Exel7094	3	107	5220939	1.309	0.467662
uno[cc1]/Df(2R)Exel7094	3	108	3312916	0.831	0.467662
uno[cc1]/Df(2R)Exel7094	3	109	972596	0.244	0.467662
uno[cc1]/Df(2R)Exel7094	3	110	3374128	0.846	0.467662
uno[cc1]/Df(2R)Exel7094	3	111	1488529	0.373	0.467662
uno[cc1]/Df(2R)Exel7094	3	112	5566996	1.396	0.467662
uno[cc1]/Df(2R)Exel7094	3	113	8366747	2.098	0.467662
uno[cc1]/Df(2R)Exel7094	3	114	6083877	1.525	0.467662
uno[cc1]/Df(2R)Exel7094	3	115	1691005	0.424	0.467662
uno[cc1]/Df(2R)Exel7094	3	116	3480152	0.873	0.467662
uno[cc1]/Df(2R)Exel7094	3	117	5141918	1.289	0.467662
uno[cc1]/Df(2R)Exel7094	3	118	4583120	1.149	0.467662
uno[cc1]/Df(2R)Exel7094	3	119	3014823	0.756	0.467662
uno[cc1]/Df(2R)Exel7094	3	120	1624506	0.407	0.467662
uno[cc1]/Df(2R)Exel7094	3	121	4752018	1.191	0.467662
uno[cc1]/Df(2R)Exel7094	3	122	5387296	1.351	0.467662
uno[cc1]/Df(2R)Exel7094	3	123	3689355	0.925	0.467662
uno[cc1]/Df(2R)Exel7094	3	124	1601369	0.401	0.467662
uno[cc1]/Df(2R)Exel7094	3	125	1672261	0.419	0.467662
uno[cc1]/Df(2R)Exel7094	3	126	5110726	1.281	0.467662
uno[cc1]/Df(2R)Exel7094	3	127	8335140	2.09	0.467662
uno[cc1]/Df(2R)Exel7094	3	128	4662625	1.169	0.467662
uno[cc1]/Df(2R)Exel7094	3	129	3212195	0.805	0.467662
uno[cc1]/Df(2R)Exel7094	3	130	3737941	0.937	0.467662
uno[cc1]/Df(2R)Exel7094	3	131	1471816	0.369	0.467662
uno[cc1]/Df(2R)Exel7094	3	132	1782872	0.447	0.467662
uno[cc1]/Df(2R)Exel7094	3	133	2938277	0.737	0.467662
uno[cc1]/Df(2R)Exel7094	3	134	6170295	1.547	0.467662
uno[cc1]/Df(2R)Exel7094	3	135	1622073	0.407	0.467662
uno[cc1]/Df(2R)Exel7094	3	136	4813609	1.207	0.467662
uno[cc1]/Df(2R)Exel7094	3	137	6532799	1.638	0.467662
uno[cc1]/Df(2R)Exel7094	3	138	2971040	0.745	0.467662
uno[cc1]/Df(2R)Exel7094	3	139	3307563	0.829	0.467662
uno[cc1]/Df(2R)Exel7094	3	140	5591309	1.402	0.467662
uno[cc1]/Df(2R)Exel7094	3	141	4143609	1.039	0.467662
uno[cc1]/Df(2R)Exel7094	3	142	4686481	1.175	0.467662
uno[cc1]/Df(2R)Exel7094	4	1	4475282	1.022	0.487886
uno[cc1]/Df(2R)Exel7094	4	2	3819345	0.873	0.487886
uno[cc1]/Df(2R)Exel7094	4	3	6374113	1.456	0.487886
uno[cc1]/Df(2R)Exel7094	4	4	6329517	1.446	0.487886
uno[cc1]/Df(2R)Exel7094	4	5	3443937	0.787	0.487886
uno[cc1]/Df(2R)Exel7094	4	6	2377625	0.543	0.487886
uno[cc1]/Df(2R)Exel7094	4	7	6454058	1.474	0.487886
uno[cc1]/Df(2R)Exel7094	4	8	8780730	2.006	0.487886
uno[cc1]/Df(2R)Exel7094	4	9	3398480	0.776	0.487886
uno[cc1]/Df(2R)Exel7094	4	10	3056753	0.698	0.487886
uno[cc1]/Df(2R)Exel7094	4	11	6307122	1.441	0.487886
uno[cc1]/Df(2R)Exel7094	4	12	5320819	1.216	0.487886
uno[cc1]/Df(2R)Exel7094	4	13	4708748	1.076	0.487886
uno[cc1]/Df(2R)Exel7094	4	14	3173552	0.725	0.487886
uno[cc1]/Df(2R)Exel7094	4	15	2340188	0.535	0.487886
uno[cc1]/Df(2R)Exel7094	4	16	1846861	0.422	0.487886
uno[cc1]/Df(2R)Exel7094	4	17	5739548	1.311	0.487886
uno[cc1]/Df(2R)Exel7094	4	18	6404946	1.463	0.487886
uno[cc1]/Df(2R)Exel7094	4	19	6035496	1.379	0.487886
uno[cc1]/Df(2R)Exel7094	4	20	1810531	0.414	0.487886
uno[cc1]/Df(2R)Exel7094	4	21	1855119	0.424	0.487886
uno[cc1]/Df(2R)Exel7094	4	22	4679682	1.069	0.487886
uno[cc1]/Df(2R)Exel7094	4	23	4008972	0.916	0.487886
uno[cc1]/Df(2R)Exel7094	4	24	4566371	1.043	0.487886
uno[cc1]/Df(2R)Exel7094	4	25	5273807	1.205	0.487886
uno[cc1]/Df(2R)Exel7094	4	26	6200506	1.417	0.487886
uno[cc1]/Df(2R)Exel7094	4	27	8057987	1.841	0.487886
uno[cc1]/Df(2R)Exel7094	4	28	6271462	1.433	0.487886
uno[cc1]/Df(2R)Exel7094	4	29	5619169	1.284	0.487886
uno[cc1]/Df(2R)Exel7094	4	30	3106243	0.71	0.487886
uno[cc1]/Df(2R)Exel7094	4	31	6488550	1.482	0.487886
uno[cc1]/Df(2R)Exel7094	4	32	1891721	0.432	0.487886
uno[cc1]/Df(2R)Exel7094	4	33	5489862	1.254	0.487886
uno[cc1]/Df(2R)Exel7094	4	34	2208387	0.505	0.487886
uno[cc1]/Df(2R)Exel7094	4	35	1968908	0.45	0.487886
uno[cc1]/Df(2R)Exel7094	4	36	3553533	0.812	0.487886
uno[cc1]/Df(2R)Exel7094	4	37	4994419	1.141	0.487886
uno[cc1]/Df(2R)Exel7094	4	38	2911203	0.665	0.487886
uno[cc1]/Df(2R)Exel7094	4	39	5231047	1.195	0.487886
uno[cc1]/Df(2R)Exel7094	4	40	4321944	0.987	0.487886
uno[cc1]/Df(2R)Exel7094	4	41	5127545	1.171	0.487886
uno[cc1]/Df(2R)Exel7094	4	42	11479918	2.623	0.487886
uno[cc1]/Df(2R)Exel7094	4	43	1849670	0.423	0.487886
uno[cc1]/Df(2R)Exel7094	4	44	2232362	0.51	0.487886
uno[cc1]/Df(2R)Exel7094	4	45	3811503	0.871	0.487886
uno[cc1]/Df(2R)Exel7094	4	46	5326084	1.217	0.487886
uno[cc1]/Df(2R)Exel7094	4	47	2156920	0.493	0.487886
uno[cc1]/Df(2R)Exel7094	4	48	2445912	0.559	0.487886
uno[cc1]/Df(2R)Exel7094	4	49	1920533	0.439	0.487886
uno[cc1]/Df(2R)Exel7094	4	50	8276870	1.891	0.487886
uno[cc1]/Df(2R)Exel7094	4	51	2994291	0.684	0.487886
uno[cc1]/Df(2R)Exel7094	4	52	8009167	1.83	0.487886
uno[cc1]/Df(2R)Exel7094	4	53	4229840	0.966	0.487886
uno[cc1]/Df(2R)Exel7094	4	54	1755594	0.401	0.487886
uno[cc1]/Df(2R)Exel7094	4	55	6361004	1.453	0.487886
uno[cc1]/Df(2R)Exel7094	4	56	3813185	0.871	0.487886
uno[cc1]/Df(2R)Exel7094	4	57	6109291	1.396	0.487886
uno[cc1]/Df(2R)Exel7094	4	58	8340443	1.905	0.487886
uno[cc1]/Df(2R)Exel7094	4	59	2981245	0.681	0.487886
uno[cc1]/Df(2R)Exel7094	4	60	4853224	1.109	0.487886
uno[cc1]/Df(2R)Exel7094	4	61	2868468	0.655	0.487886
uno[cc1]/Df(2R)Exel7094	4	62	4117361	0.941	0.487886
uno[cc1]/Df(2R)Exel7094	4	63	1929157	0.441	0.487886
uno[cc1]/Df(2R)Exel7094	4	64	4700637	1.074	0.487886
uno[cc1]/Df(2R)Exel7094	4	65	671761	0.153	0.487886
uno[cc1]/Df(2R)Exel7094	4	66	3492968	0.798	0.487886
uno[cc1]/Df(2R)Exel7094	4	67	6550103	1.496	0.487886
uno[cc1]/Df(2R)Exel7094	4	68	6791354	1.551	0.487886
uno[cc1]/Df(2R)Exel7094	4	69	4304155	0.983	0.487886
uno[cc1]/Df(2R)Exel7094	4	70	4789485	1.094	0.487886
uno[cc1]/Df(2R)Exel7094	4	71	5778781	1.32	0.487886
uno[cc1]/Df(2R)Exel7094	4	72	8502928	1.943	0.487886
uno[cc1]/Df(2R)Exel7094	4	73	6347984	1.45	0.487886
uno[cc1]/Df(2R)Exel7094	4	74	5876612	1.343	0.487886
uno[cc1]/Df(2R)Exel7094	4	75	2489648	0.569	0.487886
uno[cc1]/Df(2R)Exel7094	4	76	2342553	0.535	0.487886
uno[cc1]/Df(2R)Exel7094	4	77	1139549	0.26	0.487886
uno[cc1]/Df(2R)Exel7094	4	78	3237032	0.74	0.487886
uno[cc1]/Df(2R)Exel7094	4	79	1667154	0.381	0.487886
uno[cc1]/Df(2R)Exel7094	4	80	5817159	1.329	0.487886
uno[cc1]/Df(2R)Exel7094	4	81	2832035	0.647	0.487886
uno[cc1]/Df(2R)Exel7094	4	82	2416463	0.552	0.487886
uno[cc1]/Df(2R)Exel7094	4	83	517066	0.118	0.487886
uno[cc1]/Df(2R)Exel7094	4	84	3541141	0.809	0.487886
uno[cc1]/Df(2R)Exel7094	5	1	1091584	0.217	0.597736
uno[cc1]/Df(2R)Exel7094	5	2	2587468	0.515	0.597736
uno[cc1]/Df(2R)Exel7094	5	3	4181912	0.832	0.597736
uno[cc1]/Df(2R)Exel7094	5	4	8526640	1.697	0.597736
uno[cc1]/Df(2R)Exel7094	5	5	4879715	0.971	0.597736
uno[cc1]/Df(2R)Exel7094	5	6	4128831	0.822	0.597736
uno[cc1]/Df(2R)Exel7094	5	7	2896289	0.576	0.597736
uno[cc1]/Df(2R)Exel7094	5	8	3082361	0.613	0.597736
uno[cc1]/Df(2R)Exel7094	5	9	2429975	0.484	0.597736
uno[cc1]/Df(2R)Exel7094	5	10	9506696	1.892	0.597736
uno[cc1]/Df(2R)Exel7094	5	11	3273614	0.651	0.597736
uno[cc1]/Df(2R)Exel7094	5	12	11957208	2.379	0.597736
uno[cc1]/Df(2R)Exel7094	5	13	4249461	0.846	0.597736
uno[cc1]/Df(2R)Exel7094	5	14	4400509	0.876	0.597736
uno[cc1]/Df(2R)Exel7094	5	15	7204874	1.434	0.597736
uno[cc1]/Df(2R)Exel7094	5	16	9281507	1.847	0.597736
uno[cc1]/Df(2R)Exel7094	5	17	4402495	0.876	0.597736
uno[cc1]/Df(2R)Exel7094	5	18	3887134	0.773	0.597736
uno[cc1]/Df(2R)Exel7094	5	19	4709806	0.937	0.597736
uno[cc1]/Df(2R)Exel7094	5	20	4138980	0.824	0.597736
uno[cc1]/Df(2R)Exel7094	5	21	7560108	1.504	0.597736
uno[cc1]/Df(2R)Exel7094	5	22	1838164	0.366	0.597736
uno[cc1]/Df(2R)Exel7094	5	23	13322003	2.651	0.597736
uno[cc1]/Df(2R)Exel7094	5	24	2873337	0.572	0.597736
uno[cc1]/Df(2R)Exel7094	5	25	7429552	1.478	0.597736
uno[cc1]/Df(2R)Exel7094	5	26	2180276	0.434	0.597736
uno[cc1]/Df(2R)Exel7094	5	27	4756625	0.946	0.597736
uno[cc1]/Df(2R)Exel7094	5	28	5807042	1.155	0.597736
uno[cc1]/Df(2R)Exel7094	5	29	3709896	0.738	0.597736
uno[cc1]/Df(2R)Exel7094	5	30	2119330	0.422	0.597736
uno[cc1]/Df(2R)Exel7094	5	31	1879014	0.374	0.597736
uno[cc1]/Df(2R)Exel7094	5	32	4225610	0.841	0.597736
uno[cc1]/Df(2R)Exel7094	5	33	4905198	0.976	0.597736
uno[cc1]/Df(2R)Exel7094	5	34	4719125	0.939	0.597736
uno[cc1]/Df(2R)Exel7094	5	35	2786215	0.554	0.597736
uno[cc1]/Df(2R)Exel7094	5	36	7372440	1.467	0.597736
uno[cc1]/Df(2R)Exel7094	5	37	9302661	1.851	0.597736
uno[cc1]/Df(2R)Exel7094	5	38	2837458	0.565	0.597736
uno[cc1]/Df(2R)Exel7094	5	39	3997604	0.795	0.597736
uno[cc1]/Df(2R)Exel7094	5	40	7460811	1.485	0.597736
uno[cc1]/Df(2R)Exel7094	5	41	2203114	0.438	0.597736
uno[cc1]/Df(2R)Exel7094	5	42	4661068	0.927	0.597736
uno[cc1]/Df(2R)Exel7094	5	43	2007236	0.399	0.597736
uno[cc1]/Df(2R)Exel7094	5	44	2370777	0.472	0.597736
uno[cc1]/Df(2R)Exel7094	5	45	3957389	0.787	0.597736
uno[cc1]/Df(2R)Exel7094	5	46	8218432	1.635	0.597736
uno[cc1]/Df(2R)Exel7094	5	47	4424225	0.88	0.597736
uno[cc1]/Df(2R)Exel7094	5	48	10258979	2.041	0.597736
uno[cc1]/Df(2R)Exel7094	5	49	2805329	0.558	0.597736
uno[cc1]/Df(2R)Exel7094	5	50	2607962	0.519	0.597736
uno[cc1]/Df(2R)Exel7094	5	51	8333974	1.658	0.597736
uno[cc1]/Df(2R)Exel7094	5	52	4256012	0.847	0.597736
uno[cc1]/Df(2R)Exel7094	5	53	9675336	1.925	0.597736
uno[cc1]/Df(2R)Exel7094	5	54	6083206	1.21	0.597736
uno[cc1]/Df(2R)Exel7094	5	55	1788913	0.356	0.597736
uno[cc1]/Df(2R)Exel7094	5	56	2841301	0.565	0.597736
uno[cc1]/Df(2R)Exel7094	5	57	8557055	1.703	0.597736
uno[cc1]/Df(2R)Exel7094	5	58	6672791	1.328	0.597736
uno[cc1]/Df(2R)Exel7094	5	59	1648539	0.328	0.597736
uno[cc1]/Df(2R)Exel7094	5	60	9688035	1.928	0.597736
uno[cc1]/Df(2R)Exel7094	5	61	8151754	1.622	0.597736
uno[cc1]/Df(2R)Exel7094	5	62	7004899	1.394	0.597736
uno[cc1]/Df(2R)Exel7094	5	63	440860	0.088	0.597736
uno[cc1]/Df(2R)Exel7094	5	64	2556451	0.509	0.597736
uno[cc1]/Df(2R)Exel7094	5	65	5965302	1.187	0.597736
uno[cc1]/Df(2R)Exel7094	5	66	2063329	0.411	0.597736
uno[cc1]/Df(2R)Exel7094	5	67	13172307	2.621	0.597736
uno[cc1]/Df(2R)Exel7094	5	68	2427095	0.483	0.597736
uno[cc1]/Df(2R)Exel7094	5	69	3151873	0.627	0.597736
uno[cc1]/Df(2R)Exel7094	5	70	1910280	0.38	0.597736
uno[cc1]/Df(2R)Exel7094	6	1	5277347	1.334	0.41955
uno[cc1]/Df(2R)Exel7094	6	2	1345825	0.34	0.41955
uno[cc1]/Df(2R)Exel7094	6	3	3198174	0.808	0.41955
uno[cc1]/Df(2R)Exel7094	6	4	3570585	0.902	0.41955
uno[cc1]/Df(2R)Exel7094	6	5	6649984	1.681	0.41955
uno[cc1]/Df(2R)Exel7094	6	6	6296608	1.591	0.41955
uno[cc1]/Df(2R)Exel7094	6	7	3639190	0.92	0.41955
uno[cc1]/Df(2R)Exel7094	6	8	6215433	1.571	0.41955
uno[cc1]/Df(2R)Exel7094	6	9	354799	0.09	0.41955
uno[cc1]/Df(2R)Exel7094	6	10	5755769	1.455	0.41955
uno[cc1]/Df(2R)Exel7094	6	11	4599222	1.162	0.41955
uno[cc1]/Df(2R)Exel7094	6	12	1274512	0.322	0.41955
uno[cc1]/Df(2R)Exel7094	6	13	4310347	1.089	0.41955
uno[cc1]/Df(2R)Exel7094	6	14	1890675	0.478	0.41955
uno[cc1]/Df(2R)Exel7094	6	15	4941242	1.249	0.41955
uno[cc1]/Df(2R)Exel7094	6	16	3109231	0.786	0.41955
uno[cc1]/Df(2R)Exel7094	6	17	4026173	1.017	0.41955
uno[cc1]/Df(2R)Exel7094	6	18	4642066	1.173	0.41955
uno[cc1]/Df(2R)Exel7094	6	19	3804173	0.961	0.41955
uno[cc1]/Df(2R)Exel7094	6	20	4339579	1.097	0.41955
uno[cc1]/Df(2R)Exel7094	6	21	3840817	0.971	0.41955
uno[cc1]/Df(2R)Exel7094	6	22	1439796	0.364	0.41955
uno[cc1]/Df(2R)Exel7094	6	23	4904724	1.239	0.41955
uno[cc1]/Df(2R)Exel7094	6	24	4766538	1.205	0.41955
uno[cc1]/Df(2R)Exel7094	6	25	5599939	1.415	0.41955
uno[cc1]/Df(2R)Exel7094	6	26	6753411	1.707	0.41955
uno[cc1]/Df(2R)Exel7094	6	27	4568558	1.155	0.41955
uno[cc1]/Df(2R)Exel7094	6	28	2937507	0.742	0.41955
uno[cc1]/Df(2R)Exel7094	6	29	4349719	1.099	0.41955
uno[cc1]/Df(2R)Exel7094	6	30	2784431	0.704	0.41955
uno[cc1]/Df(2R)Exel7094	6	31	4405192	1.113	0.41955
uno[cc1]/Df(2R)Exel7094	6	32	3782530	0.956	0.41955
uno[cc1]/Df(2R)Exel7094	6	33	4178722	1.056	0.41955
uno[cc1]/Df(2R)Exel7094	6	34	4667841	1.18	0.41955
uno[cc1]/Df(2R)Exel7094	6	35	5530139	1.398	0.41955
uno[cc1]/Df(2R)Exel7094	6	36	2696672	0.681	0.41955
uno[cc1]/Df(2R)Exel7094	6	37	3081957	0.779	0.41955
uno[cc1]/Df(2R)Exel7094	6	38	8438031	2.132	0.41955
uno[cc1]/Df(2R)Exel7094	6	39	3720719	0.94	0.41955
uno[cc1]/Df(2R)Exel7094	6	40	5547991	1.402	0.41955
uno[cc1]/Df(2R)Exel7094	6	41	1244235	0.314	0.41955
uno[cc1]/Df(2R)Exel7094	6	42	4030605	1.019	0.41955
uno[cc1]/Df(2R)Exel7094	6	43	3157166	0.798	0.41955
uno[cc1]/Df(2R)Exel7094	6	44	3403973	0.86	0.41955
uno[cc1]/Df(2R)Exel7094	6	45	528960	0.134	0.41955
uno[cc1]/Df(2R)Exel7094	6	46	3936459	0.995	0.41955
uno[cc1]/Df(2R)Exel7094	6	47	3889446	0.983	0.41955
uno[cc1]/Df(2R)Exel7094	6	48	2515164	0.636	0.41955
uno[cc1]/Df(2R)Exel7094	7	1	3295843	0.643	0.3081
uno[cc1]/Df(2R)Exel7094	7	2	6736619	1.314	0.3081
uno[cc1]/Df(2R)Exel7094	7	3	5253944	1.025	0.3081
uno[cc1]/Df(2R)Exel7094	7	4	5530416	1.079	0.3081
uno[cc1]/Df(2R)Exel7094	7	5	4741442	0.925	0.3081
uno[cc1]/Df(2R)Exel7094	7	6	4979080	0.972	0.3081
uno[cc1]/Df(2R)Exel7094	7	7	5085247	0.992	0.3081
uno[cc1]/Df(2R)Exel7094	7	8	7198593	1.405	0.3081
uno[cc1]/Df(2R)Exel7094	7	9	5797255	1.131	0.3081
uno[cc1]/Df(2R)Exel7094	7	10	3828786	0.747	0.3081
uno[cc1]/Df(2R)Exel7094	7	11	2643647	0.516	0.3081
uno[cc1]/Df(2R)Exel7094	7	12	4614079	0.9	0.3081
uno[cc1]/Df(2R)Exel7094	7	13	7603616	1.484	0.3081
uno[cc1]/Df(2R)Exel7094	7	14	4338252	0.846	0.3081
uno[cc1]/Df(2R)Exel7094	7	15	2658502	0.519	0.3081
uno[cc1]/Df(2R)Exel7094	7	16	6230300	1.216	0.3081
uno[cc1]/Df(2R)Exel7094	7	17	4209657	0.821	0.3081
uno[cc1]/Df(2R)Exel7094	7	18	6507412	1.27	0.3081
uno[cc1]/Df(2R)Exel7094	7	19	4337328	0.846	0.3081
uno[cc1]/Df(2R)Exel7094	7	20	3377465	0.659	0.3081
uno[cc1]/Df(2R)Exel7094	7	21	7034187	1.373	0.3081
uno[cc1]/Df(2R)Exel7094	7	22	7794779	1.521	0.3081
uno[cc1]/Df(2R)Exel7094	7	23	6536678	1.275	0.3081
uno[cc1]/Df(2R)Exel7094	7	24	4098894	0.8	0.3081
uno[cc1]/Df(2R)Exel7094	7	25	6148974	1.2	0.3081
uno[cc1]/Df(2R)Exel7094	7	26	7131339	1.391	0.3081
uno[cc1]/Df(2R)Exel7094	7	27	3766045	0.735	0.3081
uno[cc1]/Df(2R)Exel7094	7	28	6486264	1.266	0.3081
uno[cc1]/Df(2R)Exel7094	7	29	6528774	1.274	0.3081
uno[cc1]/Df(2R)Exel7094	7	30	7818113	1.526	0.3081
uno[cc1]/Df(2R)Exel7094	7	31	2672103	0.521	0.3081
uno[cc1]/Df(2R)Exel7094	7	32	5186251	1.012	0.3081
uno[cc1]/Df(2R)Exel7094	7	33	3874084	0.756	0.3081
uno[cc1]/Df(2R)Exel7094	7	34	2518333	0.491	0.3081
uno[cc1]/Df(2R)Exel7094	7	35	5399879	1.054	0.3081
uno[cc1]/Df(2R)Exel7094	7	36	3355017	0.655	0.3081
uno[cc1]/Df(2R)Exel7094	7	37	4305688	0.84	0.3081
uno[cc1]/Df(2R)Exel7094	8	1	7497540	1.539	0.461495
uno[cc1]/Df(2R)Exel7094	8	2	3571613	0.733	0.461495
uno[cc1]/Df(2R)Exel7094	8	3	3618563	0.743	0.461495
uno[cc1]/Df(2R)Exel7094	8	4	7266423	1.492	0.461495
uno[cc1]/Df(2R)Exel7094	8	5	7801076	1.602	0.461495
uno[cc1]/Df(2R)Exel7094	8	6	4443648	0.912	0.461495
uno[cc1]/Df(2R)Exel7094	8	7	3852022	0.791	0.461495
uno[cc1]/Df(2R)Exel7094	8	8	4406262	0.905	0.461495
uno[cc1]/Df(2R)Exel7094	8	9	3150249	0.647	0.461495
uno[cc1]/Df(2R)Exel7094	8	10	3437140	0.706	0.461495
uno[cc1]/Df(2R)Exel7094	8	11	4228055	0.868	0.461495
uno[cc1]/Df(2R)Exel7094	8	12	4532391	0.93	0.461495
uno[cc1]/Df(2R)Exel7094	8	13	2319298	0.476	0.461495
uno[cc1]/Df(2R)Exel7094	8	14	4673897	0.96	0.461495
uno[cc1]/Df(2R)Exel7094	8	15	3047681	0.626	0.461495
uno[cc1]/Df(2R)Exel7094	8	16	5695589	1.169	0.461495
uno[cc1]/Df(2R)Exel7094	8	17	5169223	1.061	0.461495
uno[cc1]/Df(2R)Exel7094	8	18	7446439	1.529	0.461495
uno[cc1]/Df(2R)Exel7094	8	19	2022635	0.415	0.461495
uno[cc1]/Df(2R)Exel7094	8	20	2236108	0.459	0.461495
uno[cc1]/Df(2R)Exel7094	8	21	6097691	1.252	0.461495
uno[cc1]/Df(2R)Exel7094	8	22	7618251	1.564	0.461495
uno[cc1]/Df(2R)Exel7094	8	23	7395954	1.518	0.461495
uno[cc1]/Df(2R)Exel7094	8	24	2070873	0.425	0.461495
uno[cc1]/Df(2R)Exel7094	8	25	2068918	0.425	0.461495
uno[cc1]/Df(2R)Exel7094	8	26	3490967	0.717	0.461495
uno[cc1]/Df(2R)Exel7094	8	27	6251300	1.283	0.461495
uno[cc1]/Df(2R)Exel7094	8	28	5708021	1.172	0.461495
uno[cc1]/Df(2R)Exel7094	8	29	1819951	0.374	0.461495
uno[cc1]/Df(2R)Exel7094	8	30	1792139	0.368	0.461495
uno[cc1]/Df(2R)Exel7094	8	31	2600894	0.534	0.461495
uno[cc1]/Df(2R)Exel7094	8	32	1943200	0.399	0.461495
uno[cc1]/Df(2R)Exel7094	8	33	6022184	1.236	0.461495
uno[cc1]/Df(2R)Exel7094	8	34	6542464	1.343	0.461495
uno[cc1]/Df(2R)Exel7094	8	35	9919891	2.037	0.461495
uno[cc1]/Df(2R)Exel7094	8	36	5130040	1.053	0.461495
uno[cc1]/Df(2R)Exel7094	8	37	3563804	0.732	0.461495
uno[cc1]/Df(2R)Exel7094	8	38	8655318	1.777	0.461495
uno[cc1]/Df(2R)Exel7094	8	39	9018576	1.851	0.461495
uno[cc1]/Df(2R)Exel7094	8	40	9126975	1.874	0.461495
uno[cc1]/Df(2R)Exel7094	8	41	4958693	1.018	0.461495
uno[cc1]/Df(2R)Exel7094	8	42	7886613	1.619	0.461495
uno[cc1]/Df(2R)Exel7094	8	43	2972847	0.61	0.461495
uno[cc1]/Df(2R)Exel7094	8	44	4100467	0.842	0.461495
uno[cc1]/Df(2R)Exel7094	8	45	2638809	0.542	0.461495
uno[cc1]/Df(2R)Exel7094	8	46	2807996	0.576	0.461495
uno[cc1]/Df(2R)Exel7094	8	47	6293144	1.292	0.461495
uno[cc1]/Df(2R)Exel7094	8	48	4894412	1.005	0.461495
uno[cc1]/Df(2R)Exel7094	9	1	6574289	1.375	0.430143
uno[cc1]/Df(2R)Exel7094	9	2	6570266	1.374	0.430143
uno[cc1]/Df(2R)Exel7094	9	3	2715918	0.568	0.430143
uno[cc1]/Df(2R)Exel7094	9	4	1566219	0.328	0.430143
uno[cc1]/Df(2R)Exel7094	9	5	5730493	1.199	0.430143
uno[cc1]/Df(2R)Exel7094	9	6	7526109	1.574	0.430143
uno[cc1]/Df(2R)Exel7094	9	7	3623719	0.758	0.430143
uno[cc1]/Df(2R)Exel7094	9	8	6637951	1.389	0.430143
uno[cc1]/Df(2R)Exel7094	9	9	5428236	1.136	0.430143
uno[cc1]/Df(2R)Exel7094	9	10	3682326	0.77	0.430143
uno[cc1]/Df(2R)Exel7094	9	11	3652029	0.764	0.430143
uno[cc1]/Df(2R)Exel7094	9	12	3772142	0.789	0.430143
uno[cc1]/Df(2R)Exel7094	9	13	6456449	1.351	0.430143
uno[cc1]/Df(2R)Exel7094	9	14	7415548	1.551	0.430143
uno[cc1]/Df(2R)Exel7094	9	15	6170425	1.291	0.430143
uno[cc1]/Df(2R)Exel7094	9	16	5956096	1.246	0.430143
uno[cc1]/Df(2R)Exel7094	9	17	4533870	0.948	0.430143
uno[cc1]/Df(2R)Exel7094	9	18	4379973	0.916	0.430143
uno[cc1]/Df(2R)Exel7094	9	19	3464575	0.725	0.430143
uno[cc1]/Df(2R)Exel7094	9	20	7039083	1.473	0.430143
uno[cc1]/Df(2R)Exel7094	9	21	6296751	1.317	0.430143
uno[cc1]/Df(2R)Exel7094	9	22	5123804	1.072	0.430143
uno[cc1]/Df(2R)Exel7094	9	23	7544184	1.578	0.430143
uno[cc1]/Df(2R)Exel7094	9	24	8989117	1.88	0.430143
uno[cc1]/Df(2R)Exel7094	9	25	3803141	0.796	0.430143
uno[cc1]/Df(2R)Exel7094	9	26	2090984	0.437	0.430143
uno[cc1]/Df(2R)Exel7094	9	27	8697463	1.819	0.430143
uno[cc1]/Df(2R)Exel7094	9	28	5231075	1.094	0.430143
uno[cc1]/Df(2R)Exel7094	9	29	4559165	0.954	0.430143
uno[cc1]/Df(2R)Exel7094	9	30	7137114	1.493	0.430143
uno[cc1]/Df(2R)Exel7094	9	31	5472617	1.145	0.430143
uno[cc1]/Df(2R)Exel7094	9	32	1732824	0.362	0.430143
uno[cc1]/Df(2R)Exel7094	9	33	3837540	0.803	0.430143
uno[cc1]/Df(2R)Exel7094	9	34	2108875	0.441	0.430143
uno[cc1]/Df(2R)Exel7094	9	35	1747698	0.366	0.430143
uno[cc1]/Df(2R)Exel7094	9	36	1762336	0.369	0.430143
uno[cc1]/Df(2R)Exel7094	9	37	2287535	0.479	0.430143
uno[cc1]/Df(2R)Exel7094	9	38	3971519	0.831	0.430143
uno[cc1]/Df(2R)Exel7094	9	39	2991488	0.626	0.430143
uno[cc1]/Df(2R)Exel7094	9	40	2932991	0.614	0.430143
uno[cc1]/Df(2R)Exel7094	10	1	2008506	0.46	0.500622
uno[cc1]/Df(2R)Exel7094	10	2	5472683	1.253	0.500622
uno[cc1]/Df(2R)Exel7094	10	3	7692384	1.762	0.500622
uno[cc1]/Df(2R)Exel7094	10	4	5499452	1.259	0.500622
uno[cc1]/Df(2R)Exel7094	10	5	6261754	1.434	0.500622
uno[cc1]/Df(2R)Exel7094	10	6	5027087	1.151	0.500622
uno[cc1]/Df(2R)Exel7094	10	7	8216786	1.882	0.500622
uno[cc1]/Df(2R)Exel7094	10	8	4136130	0.947	0.500622
uno[cc1]/Df(2R)Exel7094	10	9	2289637	0.524	0.500622
uno[cc1]/Df(2R)Exel7094	10	10	1596922	0.366	0.500622
uno[cc1]/Df(2R)Exel7094	10	11	6052874	1.386	0.500622
uno[cc1]/Df(2R)Exel7094	10	12	4624538	1.059	0.500622
uno[cc1]/Df(2R)Exel7094	10	13	3442431	0.788	0.500622
uno[cc1]/Df(2R)Exel7094	10	14	3435377	0.787	0.500622
uno[cc1]/Df(2R)Exel7094	10	15	2187153	0.501	0.500622
uno[cc1]/Df(2R)Exel7094	10	16	4281061	0.98	0.500622
uno[cc1]/Df(2R)Exel7094	10	17	344397	0.079	0.500622
uno[cc1]/Df(2R)Exel7094	10	18	1830291	0.419	0.500622
uno[cc1]/Df(2R)Exel7094	10	19	6566344	1.504	0.500622
uno[cc1]/Df(2R)Exel7094	10	20	4514610	1.034	0.500622
uno[cc1]/Df(2R)Exel7094	10	21	2075860	0.475	0.500622
uno[cc1]/Df(2R)Exel7094	10	22	1839514	0.421	0.500622
uno[cc1]/Df(2R)Exel7094	10	23	3163796	0.725	0.500622
uno[cc1]/Df(2R)Exel7094	10	24	4023431	0.921	0.500622
uno[cc1]/Df(2R)Exel7094	10	25	4360455	0.999	0.500622
uno[cc1]/Df(2R)Exel7094	10	26	3293212	0.754	0.500622
uno[cc1]/Df(2R)Exel7094	10	27	4230253	0.969	0.500622
uno[cc1]/Df(2R)Exel7094	10	28	5081411	1.164	0.500622
uno[cc1]/Df(2R)Exel7094	10	29	5267802	1.206	0.500622
uno[cc1]/Df(2R)Exel7094	10	30	5231807	1.198	0.500622
uno[cc1]/Df(2R)Exel7094	10	31	10066455	2.305	0.500622
uno[cc1]/Df(2R)Exel7094	10	32	7860795	1.8	0.500622
uno[cc1]/Df(2R)Exel7094	10	33	1857489	0.425	0.500622
uno[cc1]/Df(2R)Exel7094	10	34	1888372	0.432	0.500622
uno[cc1]/Df(2R)Exel7094	10	35	4630811	1.06	0.500622
uno[cc1]/Df(2R)Exel7094	10	36	2183457	0.5	0.500622
uno[cc1]/Df(2R)Exel7094	10	37	3927308	0.899	0.500622
uno[cc1]/Df(2R)Exel7094	10	38	5467170	1.252	0.500622
uno[cc1]/Df(2R)Exel7094	10	39	5290884	1.212	0.500622
uno[cc1]/Df(2R)Exel7094	10	40	1859068	0.426	0.500622
uno[cc1]/Df(2R)Exel7094	10	41	1627585	0.373	0.500622
uno[cc1]/Df(2R)Exel7094	10	42	7095625	1.625	0.500622
uno[cc1]/Df(2R)Exel7094	10	43	6575934	1.506	0.500622
uno[cc1]/Df(2R)Exel7094	10	44	1345500	0.308	0.500622
uno[cc1]/Df(2R)Exel7094	10	45	5498703	1.259	0.500622
uno[cc1]/Df(2R)Exel7094	10	46	4322001	0.99	0.500622
uno[cc1]/Df(2R)Exel7094	10	47	3786313	0.867	0.500622
uno[cc1]/Df(2R)Exel7094	10	48	9193937	2.105	0.500622
uno[cc1]/Df(2R)Exel7094	10	49	2692122	0.616	0.500622
uno[cc1]/Df(2R)Exel7094	10	50	10062570	2.304	0.500622
uno[cc1]/Df(2R)Exel7094	10	51	6860027	1.571	0.500622
uno[cc1]/Df(2R)Exel7094	10	52	1533216	0.351	0.500622
uno[cc1]/Df(2R)Exel7094	10	53	2115226	0.484	0.500622
uno[cc1]/Df(2R)Exel7094	10	54	3766884	0.863	0.500622
uno[cc1]/Df(2R)Exel7094	10	55	4921227	1.127	0.500622
uno[cc1]/Df(2R)Exel7094	10	56	7069915	1.619	0.500622
uno[cc1]/Df(2R)Exel7094	10	57	4046654	0.927	0.500622
uno[cc1]/Df(2R)Exel7094	10	58	5849796	1.34	0.500622
uno[cc1]/Df(2R)Exel7094	10	59	2253575	0.516	0.500622
uno[cc1]/Df(2R)Exel7094	10	60	5563708	1.274	0.500622
uno[cc1]/Df(2R)Exel7094	10	61	6187353	1.417	0.500622
uno[cc1]/Df(2R)Exel7094	10	62	4366153	1	0.500622
uno[cc1]/Df(2R)Exel7094	10	63	2029967	0.465	0.500622
uno[cc1]/Df(2R)Exel7094	10	64	2123023	0.486	0.500622
uno[cc1]/Df(2R)Exel7094	10	65	5386831	1.234	0.500622
uno[cc1]/Df(2R)Exel7094	10	66	7182589	1.645	0.500622
uno[cc1]/Df(2R)Exel7094	10	67	4901650	1.122	0.500622
uno[cc1]/Df(2R)Exel7094	10	68	1881369	0.431	0.500622
uno[cc1]/Df(2R)Exel7094	10	69	1977627	0.453	0.500622
uno[cc1]/Df(2R)Exel7094	10	70	3167422	0.725	0.500622
uno[cc1]/Df(2R)Exel7094	10	71	6206068	1.421	0.500622
uno[cc1]/Df(2R)Exel7094	10	72	5567879	1.275	0.500622
uno[cc1]/Df(2R)Exel7094	10	73	1516896	0.347	0.500622
uno[cc1]/Df(2R)Exel7094	10	74	5392878	1.235	0.500622
uno[cc1]/Df(2R)Exel7094	11	1	9017127	1.444	0.375159
uno[cc1]/Df(2R)Exel7094	11	2	8645045	1.385	0.375159
uno[cc1]/Df(2R)Exel7094	11	3	7290371	1.168	0.375159
uno[cc1]/Df(2R)Exel7094	11	4	7404974	1.186	0.375159
uno[cc1]/Df(2R)Exel7094	11	5	4273675	0.685	0.375159
uno[cc1]/Df(2R)Exel7094	11	6	6966998	1.116	0.375159
uno[cc1]/Df(2R)Exel7094	11	7	3504632	0.561	0.375159
uno[cc1]/Df(2R)Exel7094	11	8	5487986	0.879	0.375159
uno[cc1]/Df(2R)Exel7094	11	9	5608146	0.898	0.375159
uno[cc1]/Df(2R)Exel7094	11	10	7756772	1.242	0.375159
uno[cc1]/Df(2R)Exel7094	11	11	5359125	0.858	0.375159
uno[cc1]/Df(2R)Exel7094	11	12	6751239	1.081	0.375159
uno[cc1]/Df(2R)Exel7094	11	13	6154001	0.986	0.375159
uno[cc1]/Df(2R)Exel7094	11	14	670513	0.107	0.375159
uno[cc1]/Df(2R)Exel7094	11	15	5706746	0.914	0.375159
uno[cc1]/Df(2R)Exel7094	11	16	2473137	0.396	0.375159
uno[cc1]/Df(2R)Exel7094	11	17	4087507	0.655	0.375159
uno[cc1]/Df(2R)Exel7094	11	18	9972762	1.597	0.375159
uno[cc1]/Df(2R)Exel7094	11	19	5217719	0.836	0.375159
uno[cc1]/Df(2R)Exel7094	11	20	5242078	0.84	0.375159
uno[cc1]/Df(2R)Exel7094	11	21	8771585	1.405	0.375159
uno[cc1]/Df(2R)Exel7094	11	22	4810018	0.77	0.375159
uno[cc1]/Df(2R)Exel7094	11	23	2701422	0.433	0.375159
uno[cc1]/Df(2R)Exel7094	11	24	4400571	0.705	0.375159
uno[cc1]/Df(2R)Exel7094	11	25	8957630	1.435	0.375159
uno[cc1]/Df(2R)Exel7094	11	26	6229518	0.998	0.375159
uno[cc1]/Df(2R)Exel7094	11	27	7837620	1.255	0.375159
uno[cc1]/Df(2R)Exel7094	11	28	7635326	1.223	0.375159
uno[cc1]/Df(2R)Exel7094	11	29	7322975	1.173	0.375159
uno[cc1]/Df(2R)Exel7094	11	30	5558610	0.89	0.375159
uno[cc1]/Df(2R)Exel7094	11	31	7515513	1.204	0.375159
uno[cc1]/Df(2R)Exel7094	11	32	4136804	0.663	0.375159
uno[cc1]/Df(2R)Exel7094	11	33	9047201	1.449	0.375159
uno[cc1]/Df(2R)Exel7094	11	34	8438113	1.352	0.375159
uno[cc1]/Df(2R)Exel7094	11	35	7089929	1.136	0.375159
uno[cc1]/Df(2R)Exel7094	11	36	4813380	0.771	0.375159
uno[cc1]/Df(2R)Exel7094	11	37	8481915	1.359	0.375159
uno[cc1]/Df(2R)Exel7094	11	38	7224475	1.157	0.375159
uno[cc1]/Df(2R)Exel7094	11	39	7110577	1.139	0.375159
uno[cc1]/Df(2R)Exel7094	11	40	3617274	0.579	0.375159
uno[cc1]/Df(2R)Exel7094	11	41	9782352	1.567	0.375159
uno[cc1]/Df(2R)Exel7094	11	42	2233856	0.358	0.375159
uno[cc1]/Df(2R)Exel7094	11	43	5780048	0.926	0.375159
uno[cc1]/Df(2R)Exel7094	11	44	9619977	1.541	0.375159
uno[cc1]/Df(2R)Exel7094	11	45	1647978	0.264	0.375159
uno[cc1]/Df(2R)Exel7094	11	46	5416990	0.868	0.375159
uno[cc1]/Df(2R)Exel7094	11	47	2337287	0.374	0.375159
uno[cc1]/Df(2R)Exel7094	11	48	8108673	1.299	0.375159
uno[cc1]/Df(2R)Exel7094	11	49	9934958	1.591	0.375159
uno[cc1]/Df(2R)Exel7094	11	50	8017881	1.284	0.375159
uno[cc1]/Df(2R)Exel7094	12	1	6596660	1.087	0.436225
uno[cc1]/Df(2R)Exel7094	12	2	8138532	1.341	0.436225
uno[cc1]/Df(2R)Exel7094	12	3	2460408	0.405	0.436225
uno[cc1]/Df(2R)Exel7094	12	4	4125518	0.68	0.436225
uno[cc1]/Df(2R)Exel7094	12	5	4001882	0.659	0.436225
uno[cc1]/Df(2R)Exel7094	12	6	10087638	1.662	0.436225
uno[cc1]/Df(2R)Exel7094	12	7	8021762	1.322	0.436225
uno[cc1]/Df(2R)Exel7094	12	8	7028442	1.158	0.436225
uno[cc1]/Df(2R)Exel7094	12	9	4533269	0.747	0.436225
uno[cc1]/Df(2R)Exel7094	12	10	5507410	0.908	0.436225
uno[cc1]/Df(2R)Exel7094	12	11	4367880	0.72	0.436225
uno[cc1]/Df(2R)Exel7094	12	12	5723537	0.943	0.436225
uno[cc1]/Df(2R)Exel7094	12	13	2198742	0.362	0.436225
uno[cc1]/Df(2R)Exel7094	12	14	8464634	1.395	0.436225
uno[cc1]/Df(2R)Exel7094	12	15	7064601	1.164	0.436225
uno[cc1]/Df(2R)Exel7094	12	16	8454490	1.393	0.436225
uno[cc1]/Df(2R)Exel7094	12	17	6549803	1.079	0.436225
uno[cc1]/Df(2R)Exel7094	12	18	2189916	0.361	0.436225
uno[cc1]/Df(2R)Exel7094	12	19	5973270	0.984	0.436225
uno[cc1]/Df(2R)Exel7094	12	20	9495389	1.565	0.436225
uno[cc1]/Df(2R)Exel7094	12	21	9299221	1.532	0.436225
uno[cc1]/Df(2R)Exel7094	12	22	445227	0.073	0.436225
uno[cc1]/Df(2R)Exel7094	12	23	2364669	0.39	0.436225
uno[cc1]/Df(2R)Exel7094	12	24	2346391	0.387	0.436225
uno[cc1]/Df(2R)Exel7094	12	25	8416133	1.387	0.436225
uno[cc1]/Df(2R)Exel7094	12	26	5877501	0.969	0.436225
uno[cc1]/Df(2R)Exel7094	12	27	8303003	1.368	0.436225
uno[cc1]/Df(2R)Exel7094	12	28	5671721	0.935	0.436225
uno[cc1]/Df(2R)Exel7094	12	29	4112597	0.678	0.436225
uno[cc1]/Df(2R)Exel7094	12	30	7610147	1.254	0.436225
uno[cc1]/Df(2R)Exel7094	12	31	7549888	1.244	0.436225
uno[cc1]/Df(2R)Exel7094	12	32	3922620	0.646	0.436225
uno[cc1]/Df(2R)Exel7094	12	33	9391987	1.548	0.436225
uno[cc1]/Df(2R)Exel7094	12	34	2910142	0.48	0.436225
uno[cc1]/Df(2R)Exel7094	12	35	6473125	1.067	0.436225
uno[cc1]/Df(2R)Exel7094	12	36	6635403	1.093	0.436225
uno[cc1]/Df(2R)Exel7094	12	37	3508621	0.578	0.436225
uno[cc1]/Df(2R)Exel7094	12	38	4954984	0.817	0.436225
uno[cc1]/Df(2R)Exel7094	12	39	7069944	1.165	0.436225
uno[cc1]/Df(2R)Exel7094	12	40	7851982	1.294	0.436225
uno[cc1]/Df(2R)Exel7094	12	41	9424340	1.553	0.436225
uno[cc1]/Df(2R)Exel7094	12	42	8195940	1.351	0.436225
uno[cc1]/Df(2R)Exel7094	12	43	5887248	0.97	0.436225
uno[cc1]/Df(2R)Exel7094	12	44	9136830	1.506	0.436225
uno[cc1]/Df(2R)Exel7094	12	45	8459253	1.394	0.436225
uno[cc1]/Df(2R)Exel7094	12	46	5705067	0.94	0.436225
uno[cc1]/Df(2R)Exel7094	12	47	3643619	0.6	0.436225
uno[cc1]/Df(2R)Exel7094	12	48	2095994	0.345	0.436225
uno[cc1]/Df(2R)Exel7094	12	49	9186061	1.514	0.436225
uno[cc1]/Df(2R)Exel7094	12	50	10225941	1.685	0.436225
uno[cc1]/Df(2R)Exel7094	12	51	6120091	1.009	0.436225
uno[cc1]/Df(2R)Exel7094	12	52	1785556	0.294	0.436225
uno[cc1]/Df(2R)Exel7094	12	53	2323455	0.383	0.436225
uno[cc1]/Df(2R)Exel7094	12	54	10358340	1.707	0.436225
uno[cc1]/Df(2R)Exel7094	12	55	3559109	0.586	0.436225
uno[cc1]/Df(2R)Exel7094	12	56	5985666	0.986	0.436225
uno[cc1]/Df(2R)Exel7094	12	57	10764206	1.774	0.436225
uno[cc1]/Df(2R)Exel7094	12	58	3415539	0.563	0.436225
uno[cc1]/Df(2R)Exel7094	13	1	4414446	0.895	0.508659
uno[cc1]/Df(2R)Exel7094	13	2	5064101	1.027	0.508659
uno[cc1]/Df(2R)Exel7094	13	3	1920557	0.39	0.508659
uno[cc1]/Df(2R)Exel7094	13	4	2981163	0.605	0.508659
uno[cc1]/Df(2R)Exel7094	13	5	5289835	1.073	0.508659
uno[cc1]/Df(2R)Exel7094	13	6	1853899	0.376	0.508659
uno[cc1]/Df(2R)Exel7094	13	7	1613823	0.327	0.508659
uno[cc1]/Df(2R)Exel7094	13	8	4642434	0.942	0.508659
uno[cc1]/Df(2R)Exel7094	13	9	1815741	0.368	0.508659
uno[cc1]/Df(2R)Exel7094	13	10	5091476	1.033	0.508659
uno[cc1]/Df(2R)Exel7094	13	11	4382191	0.889	0.508659
uno[cc1]/Df(2R)Exel7094	13	12	6360948	1.29	0.508659
uno[cc1]/Df(2R)Exel7094	13	13	2465385	0.5	0.508659
uno[cc1]/Df(2R)Exel7094	13	14	6476939	1.314	0.508659
uno[cc1]/Df(2R)Exel7094	13	15	5089268	1.032	0.508659
uno[cc1]/Df(2R)Exel7094	13	16	6835760	1.386	0.508659
uno[cc1]/Df(2R)Exel7094	13	17	5810897	1.179	0.508659
uno[cc1]/Df(2R)Exel7094	13	18	5155231	1.046	0.508659
uno[cc1]/Df(2R)Exel7094	13	19	6158254	1.249	0.508659
uno[cc1]/Df(2R)Exel7094	13	20	6156027	1.249	0.508659
uno[cc1]/Df(2R)Exel7094	13	21	3817438	0.774	0.508659
uno[cc1]/Df(2R)Exel7094	13	22	4744305	0.962	0.508659
uno[cc1]/Df(2R)Exel7094	13	23	14609147	2.963	0.508659
uno[cc1]/Df(2R)Exel7094	13	24	11064862	2.244	0.508659
uno[cc1]/Df(2R)Exel7094	13	25	2779124	0.564	0.508659
uno[cc1]/Df(2R)Exel7094	13	26	6181424	1.254	0.508659
uno[cc1]/Df(2R)Exel7094	13	27	1699519	0.345	0.508659
uno[cc1]/Df(2R)Exel7094	13	28	4690715	0.951	0.508659
uno[cc1]/Df(2R)Exel7094	13	29	7042717	1.428	0.508659
uno[cc1]/Df(2R)Exel7094	13	30	4346218	0.881	0.508659
uno[cc1]/Df(2R)Exel7094	13	31	4637681	0.941	0.508659
uno[cc1]/Df(2R)Exel7094	13	32	8848030	1.795	0.508659
uno[cc1]/Df(2R)Exel7094	13	33	5165086	1.048	0.508659
uno[cc1]/Df(2R)Exel7094	13	34	1190611	0.241	0.508659
uno[cc1]/Df(2R)Exel7094	13	35	6828942	1.385	0.508659
uno[cc1]/Df(2R)Exel7094	13	36	9272547	1.881	0.508659
uno[cc1]/Df(2R)Exel7094	13	37	6508495	1.32	0.508659
uno[cc1]/Df(2R)Exel7094	13	38	8545445	1.733	0.508659
uno[cc1]/Df(2R)Exel7094	13	39	2603609	0.528	0.508659
uno[cc1]/Df(2R)Exel7094	13	40	6527939	1.324	0.508659
uno[cc1]/Df(2R)Exel7094	13	41	952785	0.193	0.508659
uno[cc1]/Df(2R)Exel7094	13	42	3100063	0.629	0.508659
uno[cc1]/Df(2R)Exel7094	13	43	7072306	1.434	0.508659
uno[cc1]/Df(2R)Exel7094	13	44	2368637	0.48	0.508659
uno[cc1]/Df(2R)Exel7094	13	45	6068656	1.231	0.508659
uno[cc1]/Df(2R)Exel7094	13	46	6377440	1.293	0.508659
uno[cc1]/Df(2R)Exel7094	13	47	1605851	0.326	0.508659
uno[cc1]/Df(2R)Exel7094	13	48	5686618	1.153	0.508659
uno[cc1]/Df(2R)Exel7094	13	49	3599020	0.73	0.508659
uno[cc1]/Df(2R)Exel7094	13	50	2981254	0.605	0.508659
uno[cc1]/Df(2R)Exel7094	13	51	2703006	0.548	0.508659
uno[cc1]/Df(2R)Exel7094	13	52	3518945	0.714	0.508659
uno[cc1]/Df(2R)Exel7094	13	53	6652960	1.349	0.508659
uno[cc1]/Df(2R)Exel7094	13	54	5676073	1.151	0.508659
uno[cc1]/Df(2R)Exel7094	13	55	5956058	1.208	0.508659
uno[cc1]/Df(2R)Exel7094	13	56	3381745	0.686	0.508659
uno[cc1]/Df(2R)Exel7094	13	57	6289447	1.276	0.508659
uno[cc1]/Df(2R)Exel7094	13	58	3388387	0.687	0.508659
uno[cc1]/Df(2R)Exel7094	13	59	2841376	0.576	0.508659
uno[cc1]/Df(2R)Exel7094	14	1	5487229	1.468	0.447155
uno[cc1]/Df(2R)Exel7094	14	2	5134324	1.374	0.447155
uno[cc1]/Df(2R)Exel7094	14	3	7195534	1.925	0.447155
uno[cc1]/Df(2R)Exel7094	14	4	3052189	0.817	0.447155
uno[cc1]/Df(2R)Exel7094	14	5	2826313	0.756	0.447155
uno[cc1]/Df(2R)Exel7094	14	6	4114850	1.101	0.447155
uno[cc1]/Df(2R)Exel7094	14	7	1992338	0.533	0.447155
uno[cc1]/Df(2R)Exel7094	14	8	1673027	0.448	0.447155
uno[cc1]/Df(2R)Exel7094	14	9	1391873	0.372	0.447155
uno[cc1]/Df(2R)Exel7094	14	10	3042185	0.814	0.447155
uno[cc1]/Df(2R)Exel7094	14	11	2658973	0.711	0.447155
uno[cc1]/Df(2R)Exel7094	14	12	2567738	0.687	0.447155
uno[cc1]/Df(2R)Exel7094	14	13	4880386	1.306	0.447155
uno[cc1]/Df(2R)Exel7094	14	14	2793547	0.747	0.447155
uno[cc1]/Df(2R)Exel7094	14	15	6191830	1.657	0.447155
uno[cc1]/Df(2R)Exel7094	14	16	2226486	0.596	0.447155
uno[cc1]/Df(2R)Exel7094	14	17	1799401	0.481	0.447155
uno[cc1]/Df(2R)Exel7094	14	18	2090959	0.559	0.447155
uno[cc1]/Df(2R)Exel7094	14	19	3185327	0.852	0.447155
uno[cc1]/Df(2R)Exel7094	14	20	4516581	1.208	0.447155
uno[cc1]/Df(2R)Exel7094	14	21	5508715	1.474	0.447155
uno[cc1]/Df(2R)Exel7094	14	22	1916562	0.513	0.447155
uno[cc1]/Df(2R)Exel7094	14	23	5843055	1.563	0.447155
uno[cc1]/Df(2R)Exel7094	14	24	1700151	0.455	0.447155
uno[cc1]/Df(2R)Exel7094	14	25	6291228	1.683	0.447155
uno[cc1]/Df(2R)Exel7094	14	26	5059373	1.354	0.447155
uno[cc1]/Df(2R)Exel7094	14	27	2868850	0.768	0.447155
uno[cc1]/Df(2R)Exel7094	14	28	3326389	0.89	0.447155
uno[cc1]/Df(2R)Exel7094	14	29	7052935	1.887	0.447155
uno[cc1]/Df(2R)Exel7094	14	30	4853778	1.299	0.447155
uno[cc1]/Df(2R)Exel7094	14	31	1293787	0.346	0.447155
uno[cc1]/Df(2R)Exel7094	14	32	4170453	1.116	0.447155
uno[cc1]/Df(2R)Exel7094	14	33	4259708	1.14	0.447155
uno[cc1]/Df(2R)Exel7094	14	34	5925435	1.585	0.447155
uno[cc1]/Df(2R)Exel7094	14	35	6479162	1.733	0.447155
uno[cc1]/Df(2R)Exel7094	14	36	7006570	1.874	0.447155
uno[cc1]/Df(2R)Exel7094	14	37	4502394	1.205	0.447155
uno[cc1]/Df(2R)Exel7094	14	38	3313816	0.887	0.447155
uno[cc1]/Df(2R)Exel7094	14	39	5649734	1.511	0.447155
uno[cc1]/Df(2R)Exel7094	14	40	4732395	1.266	0.447155
uno[cc1]/Df(2R)Exel7094	14	41	6058376	1.621	0.447155
uno[cc1]/Df(2R)Exel7094	14	42	3055269	0.817	0.447155
uno[cc1]/Df(2R)Exel7094	14	43	2885335	0.772	0.447155
uno[cc1]/Df(2R)Exel7094	14	44	4544494	1.216	0.447155
uno[cc1]/Df(2R)Exel7094	14	45	2794715	0.748	0.447155
uno[cc1]/Df(2R)Exel7094	14	46	1815393	0.486	0.447155
uno[cc1]/Df(2R)Exel7094	14	47	1624773	0.435	0.447155
uno[cc1]/Df(2R)Exel7094	14	48	897165	0.24	0.447155
uno[cc1]/Df(2R)Exel7094	14	49	3561755	0.953	0.447155
uno[cc1]/Df(2R)Exel7094	14	50	3650233	0.977	0.447155
uno[cc1]/Df(2R)Exel7094	14	51	2681895	0.717	0.447155
uno[cc1]/Df(2R)Exel7094	14	52	5587918	1.495	0.447155
uno[cc1]/Df(2R)Exel7094	14	53	3142772	0.841	0.447155
uno[cc1]/Df(2R)Exel7094	14	54	6408679	1.715	0.447155
uno[cc1]/Df(2R)Exel7094	14	55	1488945	0.398	0.447155
uno[cc1]/Df(2R)Exel7094	14	56	3762951	1.007	0.447155
uno[cc1]/Df(2R)Exel7094	14	57	957320	0.256	0.447155
uno[cc1]/Df(2R)Exel7094	14	58	5265617	1.409	0.447155
uno[cc1]/Df(2R)Exel7094	14	59	1624218	0.435	0.447155
uno[cc1]/Df(2R)Exel7094	14	60	4294411	1.149	0.447155
uno[cc1]/Df(2R)Exel7094	14	61	4430768	1.185	0.447155
uno[cc1]/Df(2R)Exel7094	14	62	3591290	0.961	0.447155
uno[cc1]/Df(2R)Exel7094	14	63	4730745	1.266	0.447155
uno[cc1]/Df(2R)Exel7094	14	64	4928283	1.318	0.447155
uno[cc1]/Df(2R)Exel7094	14	65	3899256	1.043	0.447155
uno[cc1]/Df(2R)Exel7094	14	66	7439419	1.99	0.447155
uno[cc1]/Df(2R)Exel7094	14	67	4099509	1.097	0.447155
uno[cc1]/Df(2R)Exel7094	14	68	5488536	1.468	0.447155
uno[cc1]/Df(2R)Exel7094	14	69	1928847	0.516	0.447155
uno[cc1]/Df(2R)Exel7094	14	70	1759704	0.471	0.447155
uno[cc1]/Df(2R)Exel7094	14	71	3637662	0.973	0.447155
uno[cc1]/Df(2R)Exel7094	14	72	2055945	0.55	0.447155
uno[cc1]/Df(2R)Exel7094	14	73	4019901	1.075	0.447155
uno[cc1]/Df(2R)Exel7094	14	74	5232878	1.4	0.447155
uno[cc1]/Df(2R)Exel7094	14	75	4653696	1.245	0.447155
uno[cc1]/Df(2R)Exel7094	14	76	3495188	0.935	0.447155
uno[cc1]/Df(2R)Exel7094	14	77	2939373	0.786	0.447155
uno[cc1]/Df(2R)Exel7094	14	78	4040824	1.081	0.447155
uno[cc1]/Df(2R)Exel7094	14	79	4642401	1.242	0.447155
uno[cc1]/Df(2R)Exel7094	14	80	4216304	1.128	0.447155
uno[cc1]/Df(2R)Exel7094	14	81	1291156	0.345	0.447155
uno[cc1]/Df(2R)Exel7094	14	82	2446026	0.654	0.447155
uno[cc1]/Df(2R)Exel7094	14	83	4044862	1.082	0.447155
uno[cc1]/Df(2R)Exel7094	14	84	1450773	0.388	0.447155
uno[cc1]/Df(2R)Exel7094	14	85	591758	0.158	0.447155
uno[cc1]/Df(2R)Exel7094	14	86	3721117	0.996	0.447155
uno[cc1]/Df(2R)Exel7094; bam>uno-E	1	1	275666	1.167	0.16146
uno[cc1]/Df(2R)Exel7094; bam>uno-E	1	2	253473	1.073	0.16146
uno[cc1]/Df(2R)Exel7094; bam>uno-E	1	3	234021	0.991	0.16146
uno[cc1]/Df(2R)Exel7094; bam>uno-E	1	4	203300	0.861	0.16146
uno[cc1]/Df(2R)Exel7094; bam>uno-E	1	5	306914	1.299	0.16146
uno[cc1]/Df(2R)Exel7094; bam>uno-E	1	6	211616	0.896	0.16146
uno[cc1]/Df(2R)Exel7094; bam>uno-E	1	7	236207	1	0.16146
uno[cc1]/Df(2R)Exel7094; bam>uno-E	1	8	239350	1.013	0.16146
uno[cc1]/Df(2R)Exel7094; bam>uno-E	1	9	231902	0.982	0.16146
uno[cc1]/Df(2R)Exel7094; bam>uno-E	1	10	224694	0.951	0.16146
uno[cc1]/Df(2R)Exel7094; bam>uno-E	1	11	242932	1.028	0.16146
uno[cc1]/Df(2R)Exel7094; bam>uno-E	1	12	221271	0.937	0.16146
uno[cc1]/Df(2R)Exel7094; bam>uno-E	1	13	225293	0.954	0.16146
uno[cc1]/Df(2R)Exel7094; bam>uno-E	1	14	292990	1.24	0.16146
uno[cc1]/Df(2R)Exel7094; bam>uno-E	1	15	209753	0.888	0.16146
uno[cc1]/Df(2R)Exel7094; bam>uno-E	1	16	217085	0.919	0.16146
uno[cc1]/Df(2R)Exel7094; bam>uno-E	1	17	246927	1.045	0.16146
uno[cc1]/Df(2R)Exel7094; bam>uno-E	1	18	299152	1.266	0.16146
uno[cc1]/Df(2R)Exel7094; bam>uno-E	1	19	264090	1.118	0.16146
uno[cc1]/Df(2R)Exel7094; bam>uno-E	1	20	242829	1.028	0.16146
uno[cc1]/Df(2R)Exel7094; bam>uno-E	1	21	227840	0.964	0.16146
uno[cc1]/Df(2R)Exel7094; bam>uno-E	1	22	228789	0.968	0.16146
uno[cc1]/Df(2R)Exel7094; bam>uno-E	1	23	231906	0.982	0.16146
uno[cc1]/Df(2R)Exel7094; bam>uno-E	1	24	259029	1.096	0.16146
uno[cc1]/Df(2R)Exel7094; bam>uno-E	1	25	351925	1.49	0.16146
uno[cc1]/Df(2R)Exel7094; bam>uno-E	1	26	191806	0.812	0.16146
uno[cc1]/Df(2R)Exel7094; bam>uno-E	1	27	236488	1.001	0.16146
uno[cc1]/Df(2R)Exel7094; bam>uno-E	1	28	223502	0.946	0.16146
uno[cc1]/Df(2R)Exel7094; bam>uno-E	1	29	240012	1.016	0.16146
uno[cc1]/Df(2R)Exel7094; bam>uno-E	1	30	188240	0.797	0.16146
uno[cc1]/Df(2R)Exel7094; bam>uno-E	1	31	232981	0.986	0.16146
uno[cc1]/Df(2R)Exel7094; bam>uno-E	1	32	242866	1.028	0.16146
uno[cc1]/Df(2R)Exel7094; bam>uno-E	1	33	254097	1.076	0.16146
uno[cc1]/Df(2R)Exel7094; bam>uno-E	1	34	241602	1.023	0.16146
uno[cc1]/Df(2R)Exel7094; bam>uno-E	1	35	222645	0.942	0.16146
uno[cc1]/Df(2R)Exel7094; bam>uno-E	1	36	271306	1.148	0.16146
uno[cc1]/Df(2R)Exel7094; bam>uno-E	1	37	237093	1.004	0.16146
uno[cc1]/Df(2R)Exel7094; bam>uno-E	1	38	40410	0.171	0.16146
uno[cc1]/Df(2R)Exel7094; bam>uno-E	1	39	215020	0.91	0.16146
uno[cc1]/Df(2R)Exel7094; bam>uno-E	1	40	231526	0.98	0.16146
uno[cc1]/Df(2R)Exel7094; bam>uno-E	1	41	238429	1.009	0.16146
uno[cc1]/Df(2R)Exel7094; bam>uno-E	1	42	204487	0.866	0.16146
uno[cc1]/Df(2R)Exel7094; bam>uno-E	1	43	193466	0.819	0.16146
uno[cc1]/Df(2R)Exel7094; bam>uno-E	1	44	264020	1.118	0.16146
uno[cc1]/Df(2R)Exel7094; bam>uno-E	1	45	210267	0.89	0.16146
uno[cc1]/Df(2R)Exel7094; bam>uno-E	1	46	222765	0.943	0.16146
uno[cc1]/Df(2R)Exel7094; bam>uno-E	1	47	255220	1.08	0.16146
uno[cc1]/Df(2R)Exel7094; bam>uno-E	1	48	220690	0.934	0.16146
uno[cc1]/Df(2R)Exel7094; bam>uno-E	1	49	242336	1.026	0.16146
uno[cc1]/Df(2R)Exel7094; bam>uno-E	1	50	214893	0.91	0.16146
uno[cc1]/Df(2R)Exel7094; bam>uno-E	1	51	232973	0.986	0.16146
uno[cc1]/Df(2R)Exel7094; bam>uno-E	1	52	228882	0.969	0.16146
uno[cc1]/Df(2R)Exel7094; bam>uno-E	1	53	245601	1.04	0.16146
uno[cc1]/Df(2R)Exel7094; bam>uno-E	1	54	248007	1.05	0.16146
uno[cc1]/Df(2R)Exel7094; bam>uno-E	1	55	233355	0.988	0.16146
uno[cc1]/Df(2R)Exel7094; bam>uno-E	1	56	242563	1.027	0.16146
uno[cc1]/Df(2R)Exel7094; bam>uno-E	1	57	189829	0.804	0.16146
uno[cc1]/Df(2R)Exel7094; bam>uno-E	1	58	218738	0.926	0.16146
uno[cc1]/Df(2R)Exel7094; bam>uno-E	1	59	227207	0.962	0.16146
uno[cc1]/Df(2R)Exel7094; bam>uno-E	1	60	208715	0.883	0.16146
uno[cc1]/Df(2R)Exel7094; bam>uno-E	1	61	214663	0.909	0.16146
uno[cc1]/Df(2R)Exel7094; bam>uno-E	1	62	213359	0.903	0.16146
uno[cc1]/Df(2R)Exel7094; bam>uno-E	1	63	213616	0.904	0.16146
uno[cc1]/Df(2R)Exel7094; bam>uno-E	1	64	256251	1.085	0.16146
uno[cc1]/Df(2R)Exel7094; bam>uno-E	1	65	233316	0.988	0.16146
uno[cc1]/Df(2R)Exel7094; bam>uno-E	1	66	250568	1.061	0.16146
uno[cc1]/Df(2R)Exel7094; bam>uno-E	1	67	240219	1.017	0.16146
uno[cc1]/Df(2R)Exel7094; bam>uno-E	1	68	217325	0.92	0.16146
uno[cc1]/Df(2R)Exel7094; bam>uno-E	1	69	239258	1.013	0.16146
uno[cc1]/Df(2R)Exel7094; bam>uno-E	1	70	203015	0.859	0.16146
uno[cc1]/Df(2R)Exel7094; bam>uno-E	1	71	232543	0.984	0.16146
uno[cc1]/Df(2R)Exel7094; bam>uno-E	1	72	254982	1.079	0.16146
uno[cc1]/Df(2R)Exel7094; bam>uno-E	1	73	235066	0.995	0.16146
uno[cc1]/Df(2R)Exel7094; bam>uno-E	1	74	158934	0.673	0.16146
uno[cc1]/Df(2R)Exel7094; bam>uno-E	1	75	232504	0.984	0.16146
uno[cc1]/Df(2R)Exel7094; bam>uno-E	1	76	252184	1.067	0.16146
uno[cc1]/Df(2R)Exel7094; bam>uno-E	1	77	207868	0.88	0.16146
uno[cc1]/Df(2R)Exel7094; bam>uno-E	1	78	259191	1.097	0.16146
uno[cc1]/Df(2R)Exel7094; bam>uno-E	1	79	231167	0.979	0.16146
uno[cc1]/Df(2R)Exel7094; bam>uno-E	1	80	233131	0.987	0.16146
uno[cc1]/Df(2R)Exel7094; bam>uno-E	1	81	235821	0.998	0.16146
uno[cc1]/Df(2R)Exel7094; bam>uno-E	1	82	231439	0.98	0.16146
uno[cc1]/Df(2R)Exel7094; bam>uno-E	1	83	247718	1.049	0.16146
uno[cc1]/Df(2R)Exel7094; bam>uno-E	1	84	221769	0.939	0.16146
uno[cc1]/Df(2R)Exel7094; bam>uno-E	1	85	273572	1.158	0.16146
uno[cc1]/Df(2R)Exel7094; bam>uno-E	1	86	259209	1.097	0.16146
uno[cc1]/Df(2R)Exel7094; bam>uno-E	1	87	241163	1.021	0.16146
uno[cc1]/Df(2R)Exel7094; bam>uno-E	1	88	236036	0.999	0.16146
uno[cc1]/Df(2R)Exel7094; bam>uno-E	1	89	442208	1.872	0.16146
uno[cc1]/Df(2R)Exel7094; bam>uno-E	1	90	266420	1.128	0.16146
uno[cc1]/Df(2R)Exel7094; bam>uno-E	1	91	257488	1.09	0.16146
uno[cc1]/Df(2R)Exel7094; bam>uno-E	1	92	213868	0.905	0.16146
uno[cc1]/Df(2R)Exel7094; bam>uno-E	1	93	235242	0.996	0.16146
uno[cc1]/Df(2R)Exel7094; bam>uno-E	1	94	243226	1.03	0.16146
uno[cc1]/Df(2R)Exel7094; bam>uno-E	1	95	224550	0.951	0.16146
uno[cc1]/Df(2R)Exel7094; bam>uno-E	1	96	258766	1.095	0.16146
uno[cc1]/Df(2R)Exel7094; bam>uno-E	1	97	224405	0.95	0.16146
uno[cc1]/Df(2R)Exel7094; bam>uno-E	1	98	208554	0.883	0.16146
uno[cc1]/Df(2R)Exel7094; bam>uno-E	1	99	250787	1.062	0.16146
uno[cc1]/Df(2R)Exel7094; bam>uno-E	1	100	219241	0.928	0.16146
uno[cc1]/Df(2R)Exel7094; bam>uno-E	1	101	269431	1.14	0.16146
uno[cc1]/Df(2R)Exel7094; bam>uno-E	1	102	247349	1.047	0.16146
uno[cc1]/Df(2R)Exel7094; bam>uno-E	1	103	254264	1.076	0.16146
uno[cc1]/Df(2R)Exel7094; bam>uno-E	2	1	247709	1.048	0.0946995
uno[cc1]/Df(2R)Exel7094; bam>uno-E	2	2	250057	1.058	0.0946995
uno[cc1]/Df(2R)Exel7094; bam>uno-E	2	3	224248	0.949	0.0946995
uno[cc1]/Df(2R)Exel7094; bam>uno-E	2	4	226261	0.958	0.0946995
uno[cc1]/Df(2R)Exel7094; bam>uno-E	2	5	240530	1.018	0.0946995
uno[cc1]/Df(2R)Exel7094; bam>uno-E	2	6	234767	0.994	0.0946995
uno[cc1]/Df(2R)Exel7094; bam>uno-E	2	7	216723	0.917	0.0946995
uno[cc1]/Df(2R)Exel7094; bam>uno-E	2	8	191329	0.81	0.0946995
uno[cc1]/Df(2R)Exel7094; bam>uno-E	2	9	209606	0.887	0.0946995
uno[cc1]/Df(2R)Exel7094; bam>uno-E	2	10	261337	1.106	0.0946995
uno[cc1]/Df(2R)Exel7094; bam>uno-E	2	11	242327	1.026	0.0946995
uno[cc1]/Df(2R)Exel7094; bam>uno-E	2	12	234161	0.991	0.0946995
uno[cc1]/Df(2R)Exel7094; bam>uno-E	2	13	240546	1.018	0.0946995
uno[cc1]/Df(2R)Exel7094; bam>uno-E	2	14	350688	1.484	0.0946995
uno[cc1]/Df(2R)Exel7094; bam>uno-E	2	15	234492	0.992	0.0946995
uno[cc1]/Df(2R)Exel7094; bam>uno-E	2	16	226707	0.959	0.0946995
uno[cc1]/Df(2R)Exel7094; bam>uno-E	2	17	229613	0.972	0.0946995
uno[cc1]/Df(2R)Exel7094; bam>uno-E	2	18	227624	0.963	0.0946995
uno[cc1]/Df(2R)Exel7094; bam>uno-E	2	19	244593	1.035	0.0946995
uno[cc1]/Df(2R)Exel7094; bam>uno-E	2	20	221732	0.938	0.0946995
uno[cc1]/Df(2R)Exel7094; bam>uno-E	2	21	217590	0.921	0.0946995
uno[cc1]/Df(2R)Exel7094; bam>uno-E	2	22	267933	1.134	0.0946995
uno[cc1]/Df(2R)Exel7094; bam>uno-E	2	23	207209	0.877	0.0946995
uno[cc1]/Df(2R)Exel7094; bam>uno-E	2	24	232451	0.984	0.0946995
uno[cc1]/Df(2R)Exel7094; bam>uno-E	2	25	237889	1.007	0.0946995
uno[cc1]/Df(2R)Exel7094; bam>uno-E	2	26	230306	0.975	0.0946995
uno[cc1]/Df(2R)Exel7094; bam>uno-E	2	27	225252	0.953	0.0946995
uno[cc1]/Df(2R)Exel7094; bam>uno-E	2	28	259322	1.097	0.0946995
uno[cc1]/Df(2R)Exel7094; bam>uno-E	2	29	248658	1.052	0.0946995
uno[cc1]/Df(2R)Exel7094; bam>uno-E	2	30	235645	0.997	0.0946995
uno[cc1]/Df(2R)Exel7094; bam>uno-E	2	31	249345	1.055	0.0946995
uno[cc1]/Df(2R)Exel7094; bam>uno-E	2	32	243788	1.032	0.0946995
uno[cc1]/Df(2R)Exel7094; bam>uno-E	2	33	233050	0.986	0.0946995
uno[cc1]/Df(2R)Exel7094; bam>uno-E	2	34	263586	1.116	0.0946995
uno[cc1]/Df(2R)Exel7094; bam>uno-E	2	35	233461	0.988	0.0946995
uno[cc1]/Df(2R)Exel7094; bam>uno-E	2	36	235204	0.995	0.0946995
uno[cc1]/Df(2R)Exel7094; bam>uno-E	2	37	233440	0.988	0.0946995
uno[cc1]/Df(2R)Exel7094; bam>uno-E	2	38	243903	1.032	0.0946995
uno[cc1]/Df(2R)Exel7094; bam>uno-E	2	39	227674	0.964	0.0946995
uno[cc1]/Df(2R)Exel7094; bam>uno-E	2	40	267244	1.131	0.0946995
uno[cc1]/Df(2R)Exel7094; bam>uno-E	2	41	263185	1.114	0.0946995
uno[cc1]/Df(2R)Exel7094; bam>uno-E	2	42	241856	1.024	0.0946995
uno[cc1]/Df(2R)Exel7094; bam>uno-E	2	43	240558	1.018	0.0946995
uno[cc1]/Df(2R)Exel7094; bam>uno-E	2	44	219942	0.931	0.0946995
uno[cc1]/Df(2R)Exel7094; bam>uno-E	2	45	246232	1.042	0.0946995
uno[cc1]/Df(2R)Exel7094; bam>uno-E	2	46	217204	0.919	0.0946995
uno[cc1]/Df(2R)Exel7094; bam>uno-E	2	47	210016	0.889	0.0946995
uno[cc1]/Df(2R)Exel7094; bam>uno-E	2	48	205520	0.87	0.0946995
uno[cc1]/Df(2R)Exel7094; bam>uno-E	2	49	245794	1.04	0.0946995
uno[cc1]/Df(2R)Exel7094; bam>uno-E	2	50	243549	1.031	0.0946995
uno[cc1]/Df(2R)Exel7094; bam>uno-E	2	51	226960	0.961	0.0946995
uno[cc1]/Df(2R)Exel7094; bam>uno-E	2	52	216938	0.918	0.0946995
uno[cc1]/Df(2R)Exel7094; bam>uno-E	2	53	229590	0.972	0.0946995
uno[cc1]/Df(2R)Exel7094; bam>uno-E	2	54	221461	0.937	0.0946995
uno[cc1]/Df(2R)Exel7094; bam>uno-E	2	55	230148	0.974	0.0946995
uno[cc1]/Df(2R)Exel7094; bam>uno-E	2	56	215550	0.912	0.0946995
uno[cc1]/Df(2R)Exel7094; bam>uno-E	2	57	219730	0.93	0.0946995
uno[cc1]/Df(2R)Exel7094; bam>uno-E	2	58	262503	1.111	0.0946995
uno[cc1]/Df(2R)Exel7094; bam>uno-E	3	1	217938	0.931	0.0851597
uno[cc1]/Df(2R)Exel7094; bam>uno-E	3	2	218640	0.934	0.0851597
uno[cc1]/Df(2R)Exel7094; bam>uno-E	3	3	214175	0.915	0.0851597
uno[cc1]/Df(2R)Exel7094; bam>uno-E	3	4	213514	0.912	0.0851597
uno[cc1]/Df(2R)Exel7094; bam>uno-E	3	5	236260	1.009	0.0851597
uno[cc1]/Df(2R)Exel7094; bam>uno-E	3	6	234654	1.003	0.0851597
uno[cc1]/Df(2R)Exel7094; bam>uno-E	3	7	226176	0.966	0.0851597
uno[cc1]/Df(2R)Exel7094; bam>uno-E	3	8	201955	0.863	0.0851597
uno[cc1]/Df(2R)Exel7094; bam>uno-E	3	9	243977	1.042	0.0851597
uno[cc1]/Df(2R)Exel7094; bam>uno-E	3	10	194215	0.83	0.0851597
uno[cc1]/Df(2R)Exel7094; bam>uno-E	3	11	225135	0.962	0.0851597
uno[cc1]/Df(2R)Exel7094; bam>uno-E	3	12	239286	1.022	0.0851597
uno[cc1]/Df(2R)Exel7094; bam>uno-E	3	13	239519	1.023	0.0851597
uno[cc1]/Df(2R)Exel7094; bam>uno-E	3	14	257434	1.1	0.0851597
uno[cc1]/Df(2R)Exel7094; bam>uno-E	3	15	190622	0.814	0.0851597
uno[cc1]/Df(2R)Exel7094; bam>uno-E	3	16	223862	0.956	0.0851597
uno[cc1]/Df(2R)Exel7094; bam>uno-E	3	17	227816	0.973	0.0851597
uno[cc1]/Df(2R)Exel7094; bam>uno-E	3	18	250590	1.071	0.0851597
uno[cc1]/Df(2R)Exel7094; bam>uno-E	3	19	223663	0.956	0.0851597
uno[cc1]/Df(2R)Exel7094; bam>uno-E	3	20	234068	1	0.0851597
uno[cc1]/Df(2R)Exel7094; bam>uno-E	3	21	220585	0.942	0.0851597
uno[cc1]/Df(2R)Exel7094; bam>uno-E	3	22	249036	1.064	0.0851597
uno[cc1]/Df(2R)Exel7094; bam>uno-E	3	23	263092	1.124	0.0851597
uno[cc1]/Df(2R)Exel7094; bam>uno-E	3	24	249430	1.066	0.0851597
uno[cc1]/Df(2R)Exel7094; bam>uno-E	3	25	241270	1.031	0.0851597
uno[cc1]/Df(2R)Exel7094; bam>uno-E	3	26	220852	0.944	0.0851597
uno[cc1]/Df(2R)Exel7094; bam>uno-E	3	27	245679	1.05	0.0851597
uno[cc1]/Df(2R)Exel7094; bam>uno-E	3	28	258889	1.106	0.0851597
uno[cc1]/Df(2R)Exel7094; bam>uno-E	3	29	251346	1.074	0.0851597
uno[cc1]/Df(2R)Exel7094; bam>uno-E	3	30	222404	0.95	0.0851597
uno[cc1]/Df(2R)Exel7094; bam>uno-E	3	31	202699	0.866	0.0851597
uno[cc1]/Df(2R)Exel7094; bam>uno-E	3	32	232220	0.992	0.0851597
uno[cc1]/Df(2R)Exel7094; bam>uno-E	3	33	244065	1.043	0.0851597
uno[cc1]/Df(2R)Exel7094; bam>uno-E	3	34	283934	1.213	0.0851597
uno[cc1]/Df(2R)Exel7094; bam>uno-E	3	35	218609	0.934	0.0851597
uno[cc1]/Df(2R)Exel7094; bam>uno-E	3	36	223324	0.954	0.0851597
uno[cc1]/Df(2R)Exel7094; bam>uno-E	3	37	242997	1.038	0.0851597
uno[cc1]/Df(2R)Exel7094; bam>uno-E	3	38	227347	0.971	0.0851597
uno[cc1]/Df(2R)Exel7094; bam>uno-E	3	39	233487	0.998	0.0851597
uno[cc1]/Df(2R)Exel7094; bam>uno-E	3	40	274265	1.172	0.0851597
uno[cc1]/Df(2R)Exel7094; bam>uno-E	3	41	226441	0.968	0.0851597
uno[cc1]/Df(2R)Exel7094; bam>uno-E	3	42	264775	1.131	0.0851597
uno[cc1]/Df(2R)Exel7094; bam>uno-E	3	43	232208	0.992	0.0851597
uno[cc1]/Df(2R)Exel7094; bam>uno-E	3	44	195138	0.834	0.0851597
uno[cc1]/Df(2R)Exel7094; bam>uno-E	3	45	240850	1.029	0.0851597
uno[cc1]/Df(2R)Exel7094; bam>uno-E	3	46	235894	1.008	0.0851597
uno[cc1]/Df(2R)Exel7094; bam>uno-E	3	47	260595	1.113	0.0851597
uno[cc1]/Df(2R)Exel7094; bam>uno-E	3	48	236912	1.012	0.0851597
uno[cc1]/Df(2R)Exel7094; bam>uno-E	3	49	254317	1.087	0.0851597
uno[cc1]/Df(2R)Exel7094; bam>uno-E	3	50	236032	1.008	0.0851597
uno[cc1]/Df(2R)Exel7094; bam>uno-E	4	1	241639	1.059	0.18973
uno[cc1]/Df(2R)Exel7094; bam>uno-E	4	2	233685	1.025	0.18973
uno[cc1]/Df(2R)Exel7094; bam>uno-E	4	3	221828	0.973	0.18973
uno[cc1]/Df(2R)Exel7094; bam>uno-E	4	4	214686	0.941	0.18973
uno[cc1]/Df(2R)Exel7094; bam>uno-E	4	5	214538	0.941	0.18973
uno[cc1]/Df(2R)Exel7094; bam>uno-E	4	6	234656	1.029	0.18973
uno[cc1]/Df(2R)Exel7094; bam>uno-E	4	7	223090	0.978	0.18973
uno[cc1]/Df(2R)Exel7094; bam>uno-E	4	8	228659	1.003	0.18973
uno[cc1]/Df(2R)Exel7094; bam>uno-E	4	9	219699	0.963	0.18973
uno[cc1]/Df(2R)Exel7094; bam>uno-E	4	10	240449	1.054	0.18973
uno[cc1]/Df(2R)Exel7094; bam>uno-E	4	11	226696	0.994	0.18973
uno[cc1]/Df(2R)Exel7094; bam>uno-E	4	12	216145	0.948	0.18973
uno[cc1]/Df(2R)Exel7094; bam>uno-E	4	13	217880	0.955	0.18973
uno[cc1]/Df(2R)Exel7094; bam>uno-E	4	14	214712	0.941	0.18973
uno[cc1]/Df(2R)Exel7094; bam>uno-E	4	15	240899	1.056	0.18973
uno[cc1]/Df(2R)Exel7094; bam>uno-E	4	16	213290	0.935	0.18973
uno[cc1]/Df(2R)Exel7094; bam>uno-E	4	17	238361	1.045	0.18973
uno[cc1]/Df(2R)Exel7094; bam>uno-E	4	18	232286	1.018	0.18973
uno[cc1]/Df(2R)Exel7094; bam>uno-E	4	19	224578	0.985	0.18973
uno[cc1]/Df(2R)Exel7094; bam>uno-E	4	20	243076	1.066	0.18973
uno[cc1]/Df(2R)Exel7094; bam>uno-E	4	21	249387	1.093	0.18973
uno[cc1]/Df(2R)Exel7094; bam>uno-E	4	22	255895	1.122	0.18973
uno[cc1]/Df(2R)Exel7094; bam>uno-E	4	23	227066	0.996	0.18973
uno[cc1]/Df(2R)Exel7094; bam>uno-E	4	24	222105	0.974	0.18973
uno[cc1]/Df(2R)Exel7094; bam>uno-E	4	25	235936	1.034	0.18973
uno[cc1]/Df(2R)Exel7094; bam>uno-E	4	26	242657	1.064	0.18973
uno[cc1]/Df(2R)Exel7094; bam>uno-E	4	27	189749	0.832	0.18973
uno[cc1]/Df(2R)Exel7094; bam>uno-E	4	28	222711	0.976	0.18973
uno[cc1]/Df(2R)Exel7094; bam>uno-E	4	29	227835	0.999	0.18973
uno[cc1]/Df(2R)Exel7094; bam>uno-E	4	30	235598	1.033	0.18973
uno[cc1]/Df(2R)Exel7094; bam>uno-E	4	31	390909	1.714	0.18973
uno[cc1]/Df(2R)Exel7094; bam>uno-E	4	32	251464	1.103	0.18973
uno[cc1]/Df(2R)Exel7094; bam>uno-E	4	33	226431	0.993	0.18973
uno[cc1]/Df(2R)Exel7094; bam>uno-E	4	34	223509	0.98	0.18973
uno[cc1]/Df(2R)Exel7094; bam>uno-E	4	35	237819	1.043	0.18973
uno[cc1]/Df(2R)Exel7094; bam>uno-E	4	36	214717	0.941	0.18973
uno[cc1]/Df(2R)Exel7094; bam>uno-E	4	37	229867	1.008	0.18973
uno[cc1]/Df(2R)Exel7094; bam>uno-E	4	38	230020	1.008	0.18973
uno[cc1]/Df(2R)Exel7094; bam>uno-E	4	39	257385	1.128	0.18973
uno[cc1]/Df(2R)Exel7094; bam>uno-E	4	40	214343	0.94	0.18973
uno[cc1]/Df(2R)Exel7094; bam>uno-E	4	41	226944	0.995	0.18973
uno[cc1]/Df(2R)Exel7094; bam>uno-E	4	42	230255	1.01	0.18973
uno[cc1]/Df(2R)Exel7094; bam>uno-E	4	43	247987	1.087	0.18973
uno[cc1]/Df(2R)Exel7094; bam>uno-E	4	44	235180	1.031	0.18973
uno[cc1]/Df(2R)Exel7094; bam>uno-E	4	45	224371	0.984	0.18973
uno[cc1]/Df(2R)Exel7094; bam>uno-E	4	46	221566	0.971	0.18973
uno[cc1]/Df(2R)Exel7094; bam>uno-E	4	47	314542	1.379	0.18973
uno[cc1]/Df(2R)Exel7094; bam>uno-E	4	48	244718	1.073	0.18973
uno[cc1]/Df(2R)Exel7094; bam>uno-E	4	49	238974	1.048	0.18973
uno[cc1]/Df(2R)Exel7094; bam>uno-E	4	50	232487	1.019	0.18973
uno[cc1]/Df(2R)Exel7094; bam>uno-E	4	51	238835	1.047	0.18973
uno[cc1]/Df(2R)Exel7094; bam>uno-E	4	52	327017	1.434	0.18973
uno[cc1]/Df(2R)Exel7094; bam>uno-E	4	53	234736	1.029	0.18973
uno[cc1]/Df(2R)Exel7094; bam>uno-E	4	54	226739	0.994	0.18973
uno[cc1]/Df(2R)Exel7094; bam>uno-E	4	55	223239	0.979	0.18973
uno[cc1]/Df(2R)Exel7094; bam>uno-E	4	56	125619	0.551	0.18973
uno[cc1]/Df(2R)Exel7094; bam>uno-E	4	57	208885	0.916	0.18973
uno[cc1]/Df(2R)Exel7094; bam>uno-E	4	58	223496	0.98	0.18973
uno[cc1]/Df(2R)Exel7094; bam>uno-E	4	59	125973	0.552	0.18973
uno[cc1]/Df(2R)Exel7094; bam>uno-E	4	60	31986	0.14	0.18973
uno[cc1]/Df(2R)Exel7094; bam>uno-E	4	61	203351	0.892	0.18973
uno[cc1]/Df(2R)Exel7094; bam>uno-E	5	1	223715	1.06	0.21519
uno[cc1]/Df(2R)Exel7094; bam>uno-E	5	2	235475	1.116	0.21519
uno[cc1]/Df(2R)Exel7094; bam>uno-E	5	3	158186	0.75	0.21519
uno[cc1]/Df(2R)Exel7094; bam>uno-E	5	4	216544	1.026	0.21519
uno[cc1]/Df(2R)Exel7094; bam>uno-E	5	5	223650	1.06	0.21519
uno[cc1]/Df(2R)Exel7094; bam>uno-E	5	6	200192	0.949	0.21519
uno[cc1]/Df(2R)Exel7094; bam>uno-E	5	7	171573	0.813	0.21519
uno[cc1]/Df(2R)Exel7094; bam>uno-E	5	8	225676	1.069	0.21519
uno[cc1]/Df(2R)Exel7094; bam>uno-E	5	9	232152	1.1	0.21519
uno[cc1]/Df(2R)Exel7094; bam>uno-E	5	10	225692	1.069	0.21519
uno[cc1]/Df(2R)Exel7094; bam>uno-E	5	11	220126	1.043	0.21519
uno[cc1]/Df(2R)Exel7094; bam>uno-E	5	12	205463	0.974	0.21519
uno[cc1]/Df(2R)Exel7094; bam>uno-E	5	13	219550	1.04	0.21519
uno[cc1]/Df(2R)Exel7094; bam>uno-E	5	14	208885	0.99	0.21519
uno[cc1]/Df(2R)Exel7094; bam>uno-E	5	15	208376	0.987	0.21519
uno[cc1]/Df(2R)Exel7094; bam>uno-E	5	16	222018	1.052	0.21519
uno[cc1]/Df(2R)Exel7094; bam>uno-E	5	17	237871	1.127	0.21519
uno[cc1]/Df(2R)Exel7094; bam>uno-E	5	18	205297	0.973	0.21519
uno[cc1]/Df(2R)Exel7094; bam>uno-E	5	19	222128	1.053	0.21519
uno[cc1]/Df(2R)Exel7094; bam>uno-E	5	20	224958	1.066	0.21519
uno[cc1]/Df(2R)Exel7094; bam>uno-E	5	21	232295	1.101	0.21519
uno[cc1]/Df(2R)Exel7094; bam>uno-E	5	22	255280	1.21	0.21519
uno[cc1]/Df(2R)Exel7094; bam>uno-E	5	23	179279	0.849	0.21519
uno[cc1]/Df(2R)Exel7094; bam>uno-E	5	24	200133	0.948	0.21519
uno[cc1]/Df(2R)Exel7094; bam>uno-E	5	25	182499	0.865	0.21519
uno[cc1]/Df(2R)Exel7094; bam>uno-E	5	26	229874	1.089	0.21519
uno[cc1]/Df(2R)Exel7094; bam>uno-E	5	27	311007	1.474	0.21519
uno[cc1]/Df(2R)Exel7094; bam>uno-E	5	28	200254	0.949	0.21519
uno[cc1]/Df(2R)Exel7094; bam>uno-E	5	29	234214	1.11	0.21519
uno[cc1]/Df(2R)Exel7094; bam>uno-E	5	30	226621	1.074	0.21519
uno[cc1]/Df(2R)Exel7094; bam>uno-E	5	31	262947	1.246	0.21519
uno[cc1]/Df(2R)Exel7094; bam>uno-E	5	32	172130	0.816	0.21519
uno[cc1]/Df(2R)Exel7094; bam>uno-E	5	33	219916	1.042	0.21519
uno[cc1]/Df(2R)Exel7094; bam>uno-E	5	34	222374	1.054	0.21519
uno[cc1]/Df(2R)Exel7094; bam>uno-E	5	35	210550	0.998	0.21519
uno[cc1]/Df(2R)Exel7094; bam>uno-E	5	36	204918	0.971	0.21519
uno[cc1]/Df(2R)Exel7094; bam>uno-E	5	37	227154	1.076	0.21519
uno[cc1]/Df(2R)Exel7094; bam>uno-E	5	38	196823	0.933	0.21519
uno[cc1]/Df(2R)Exel7094; bam>uno-E	5	39	314391	1.49	0.21519
uno[cc1]/Df(2R)Exel7094; bam>uno-E	5	40	259226	1.228	0.21519
uno[cc1]/Df(2R)Exel7094; bam>uno-E	5	41	211104	1	0.21519
uno[cc1]/Df(2R)Exel7094; bam>uno-E	5	42	190145	0.901	0.21519
uno[cc1]/Df(2R)Exel7094; bam>uno-E	5	43	232570	1.102	0.21519
uno[cc1]/Df(2R)Exel7094; bam>uno-E	5	44	259553	1.23	0.21519
uno[cc1]/Df(2R)Exel7094; bam>uno-E	5	45	255394	1.21	0.21519
uno[cc1]/Df(2R)Exel7094; bam>uno-E	5	46	230324	1.091	0.21519
uno[cc1]/Df(2R)Exel7094; bam>uno-E	5	47	222777	1.056	0.21519
uno[cc1]/Df(2R)Exel7094; bam>uno-E	5	48	238161	1.128	0.21519
uno[cc1]/Df(2R)Exel7094; bam>uno-E	5	49	146992	0.696	0.21519
uno[cc1]/Df(2R)Exel7094; bam>uno-E	5	50	137604	0.652	0.21519
uno[cc1]/Df(2R)Exel7094; bam>uno-E	5	51	238410	1.13	0.21519
uno[cc1]/Df(2R)Exel7094; bam>uno-E	5	52	216528	1.026	0.21519
uno[cc1]/Df(2R)Exel7094; bam>uno-E	5	53	77919	0.369	0.21519
uno[cc1]/Df(2R)Exel7094; bam>uno-E	5	54	139871	0.663	0.21519
uno[cc1]/Df(2R)Exel7094; bam>uno-E	5	55	109801	0.52	0.21519
uno[cc1]/Df(2R)Exel7094; bam>uno-E	5	56	248121	1.176	0.21519
uno[cc1]/Df(2R)Exel7094; bam>uno-E	5	57	52650	0.249	0.21519
uno[cc1]/Df(2R)Exel7094; bam>uno-E	5	58	203338	0.963	0.21519
uno[cc1]/Df(2R)Exel7094; bam>uno-E	6	1	219431	1.049	0.192221
uno[cc1]/Df(2R)Exel7094; bam>uno-E	6	2	224057	1.071	0.192221
uno[cc1]/Df(2R)Exel7094; bam>uno-E	6	3	224946	1.076	0.192221
uno[cc1]/Df(2R)Exel7094; bam>uno-E	6	4	177439	0.848	0.192221
uno[cc1]/Df(2R)Exel7094; bam>uno-E	6	5	186835	0.893	0.192221
uno[cc1]/Df(2R)Exel7094; bam>uno-E	6	6	135647	0.649	0.192221
uno[cc1]/Df(2R)Exel7094; bam>uno-E	6	7	140267	0.671	0.192221
uno[cc1]/Df(2R)Exel7094; bam>uno-E	6	8	213055	1.019	0.192221
uno[cc1]/Df(2R)Exel7094; bam>uno-E	6	9	262332	1.254	0.192221
uno[cc1]/Df(2R)Exel7094; bam>uno-E	6	10	233820	1.118	0.192221
uno[cc1]/Df(2R)Exel7094; bam>uno-E	6	11	201679	0.964	0.192221
uno[cc1]/Df(2R)Exel7094; bam>uno-E	6	12	233847	1.118	0.192221
uno[cc1]/Df(2R)Exel7094; bam>uno-E	6	13	311104	1.488	0.192221
uno[cc1]/Df(2R)Exel7094; bam>uno-E	6	14	231502	1.107	0.192221
uno[cc1]/Df(2R)Exel7094; bam>uno-E	6	15	274028	1.31	0.192221
[truncated: 1,343 more rows]

## Sheet: Fig 6B
genotype	cell number	average pixel intensity (normalized to pre-bleach)								extent of bleaching (%)	extent of recovery (%)
		non-bleached region of targeted nucleolus				bleached region of targeted nucleolus
		pre	post_early	post_late	difference (post e-l)	pre	post_early	post_late	difference (post e-l)
Snm	1	100	59.8052	71.9554	12.1503	100	22.6675	51.3691	28.7017	37.1377	44.5677
	2	100	76.2947	75.3709	-0.923792	100	32.9728	62.8295	29.8568	43.3219	71.0508
	3	100	81.2158	62.047	-19.1688	100	26.6783	40.681	14.0028	54.5375	60.8234
	4	100	79.9066	70.2252	-9.68138	100	21.5859	31.5481	9.96215	58.3206	33.6819
	5	100	71.3452	74.5861	3.24092	100	15.6058	29.8706	14.2648	55.7394	19.7776
	6	100	77.0056	80.5457	3.54007	100	14.9624	54.4671	39.5047	62.0432	57.9671
	7	100	51.9412	59.7802	7.83898	100	17.3838	33.3371	15.9533	34.5574	23.4807
	8	100	51.9959	44.5378	-7.458	100	14.6837	41.1398	26.4561	37.3122	90.8928
average											50.2802
std											24.5177
Uno	1	100	78.5674	73.4442	-5.12322	100	14.8891	19.2062	4.31704	63.6783	14.8249
	2	100	63.1401	49.123	-14.0172	100	25.0038	37.2224	12.2186	38.1363	68.7947
	3	100	93.3014	90.0315	-3.26989	100	8.62371	9.52376	0.900048	84.6777	4.92448
	4	100	83.3796	72.4852	-10.8944	100	40.3571	72.4852	32.1281	43.0225	100
	5	100	68.7078	71.4073	2.69949	100	8.68764	9.53227	0.844631	60.0202	-3.09039
	6	100	79.5426	81.8299	2.28726	100	17.6162	38.7568	21.1406	61.9264	30.4448
	7	100	71.3128	75.9438	4.63104	100	27.405	18.9335	-8.47154	43.9078	-29.8412
	8	100	53.0265	39.9059	-13.1206	100	12.8013	17.7451	4.94376	40.2251	44.9082
average											28.8707
std											41.6658
Mnm	1	100	29.6739	24.0504	-5.62349	100	2.38609	2.30836	-0.0777268	27.2878	20.3232
	2	100	66.6029	76.6041	10.0013	100	11.2626	13.827	2.56448	55.3403	-13.4383
	3	100	31.8043	28.9826	-2.82165	100	8.68517	8.2731	-0.412078	23.1191	10.4224
	4	100	16.1085	13.9808	-2.12765	100	9.12713	6.38435	-2.74277	6.98137	-8.81091
	5	100	49.904	40.3377	-9.56626	100	21.6821	20.3898	-1.29227	28.2219	29.3176
	6	100	38.7111	39.8354	1.12425	100	6.10628	6.52028	0.414	32.6049	-2.17837
	7	100	75.5589	66.2782	-9.28069	100	12.1375	18.8768	6.73932	63.4214	25.2596
	8	100	52.3959	45.1463	-7.2497	100	15.1756	25.9064	10.7308	37.2203	48.3082
average											13.6504
std											21.1295

## Sheet: Fig 6C
summary
Cell (#)	intensity of diffuse signals (% of intensity of signals in subnucleolar foci)
	SNM-EGFP	UNO-EGFP	MNM-EGFP
1	71.4177	46.6574	18.431
2	75.6148	39.1876	25.5786
3	52.2605	39.7942	19.368
4	55.9329	42.1422	14.8163
5	59.8697	62.2574	27.0917
6	51.945	61.1974	18.6742
7	41.697	46.9034	13.8546
8	54.4777	45.8141	11.9485
9	61.8096	55.8295	17.3813
10	63.8429	54.7997	25.1482
11	60.8608	21.3373	10.7412
12	57.1593	18.4365	13.699
13	65.3053	44.3747	17.6599
14	60.6128	33.776	26.6364
15	49.2155	64.1574	23.0289
16	56.0342	64.6551	9.68735
17		40.0086	15.341
18		27.8195	14.8387
19		50.4187	19.5538
20		56.6814	12.142
21		43.115	20.0841
22		41.4752
SNM-EGFP
Cell (#)	Nucleolus			Foci			Diffuse
	Area	Mean	Integrated intensity	Area	Mean	Integrated intensity	Area	Mean	Integrated intensity	Mean (% of foci)
1	9.97	12458.2	124237	1.98	16164.4	31998.5	7.99	11544.2	92238.3	71.4177
2	9.9	11613.5	114949	1.92	14264.7	28874.9	7.98	10786.2	86073.9	75.6148
3	9.85	4104.85	40445.9	1.91	6680.16	12726.7	7.94	3491.08	27719.2	52.2605
4	9.88	4113.9	40657.6	1.99	6345.25	12655.3	7.89	3549.08	28002.3	55.9329
5	10.03	7671.81	76962.2	1.91	11373.9	21669	8.12	6809.51	55293.2	59.8697
6	10.69	7998.19	85474.4	1.88	13217.8	24985.1	8.81	6865.97	60489.2	51.945
7	9.79	4385.47	42949.8	1.91	8274.1	15763.4	7.88	3450.05	27186.4	41.697
8	9.94	7177.43	71361.7	1.84	11402.7	21045	8.1	6211.94	50316.7	54.4777
9	9.97	8435.4	84120.2	1.95	12179.1	23746.9	8.02	7527.85	60373.4	61.8096
10	9.93	6152.11	61075.9	1.96	8659.61	17013.4	7.97	5528.54	44062.5	63.8429
11	10.3	8314.74	85639.5	1.95	12179.1	23746.9	8.35	7412.3	61892.7	60.8608
12	10.03	12541.4	125813	1.93	19164.7	37082.2	8.1	10954.4	88730.8	57.1593
13	9.99	11580.5	115656	1.91	16104	30680.5	8.08	10516.8	84975.4	65.3053
14	10.06	7598.2	76449.9	1.96	11121.1	21849.4	8.1	6740.8	54600.5	60.6128
15	9.93	6678.84	66305	1.95	11281.7	21997.2	7.98	5552.36	44307.9	49.2155
16	10.12	5863.62	59346.4	1.93	9096.46	17600.9	8.19	5097.13	41745.5	56.0342
average										58.6285
std										8.31999
Uno-EGFP
Cell number	Nucleolus			Foci			Diffuse
	Area	Mean	Integrated intensity	Area	Mean	Integrated intensity	Area	Mean	Integrated intensity	Mean (% of foci)
1	9.9	3935.93	38957.3	1.98	6864.92	13589.6	7.92	3202.99	25367.7	46.6574
2	10.09	5872.28	59259.3	1.95	11529.8	22480.8	8.14	4518.24	36778.5	39.1876
3	10.08	3264.23	32891.9	1.96	6330.27	12437	8.12	2519.08	20454.9	39.7942
4	10.27	2609.99	26804.5	1.93	4918.63	9517.16	8.34	2072.82	17287.3	42.1422
5	9.96	8856.27	88185.4	1.96	12697.2	24946	8	7904.93	63239.4	62.2574
6	9.82	12556.7	123350	1.96	18207.1	35771.3	7.86	11142.3	87578.3	61.1974
7	10.12	3267.47	33070.5	1.92	5735.31	11012	8.2	2690.06	22058.5	46.9034
8	10.03	4419.41	44334.8	1.99	7808.29	15573.3	8.04	3577.3	28761.5	45.8141
9	10.03	7111.81	71344.3	1.95	11042.6	21530.9	8.08	6165.03	49813.4	55.8295
10	10.03	5696.88	57150.1	1.92	8979.8	17241.5	8.11	4920.9	39908.5	54.7997
11	9.88	1657.11	16377.2	1.96	4481.26	8804.27	7.92	956.181	7572.95	21.3373
12	10.15	2544.77	25831.6	1.99	7382.84	14724.8	8.16	1361.14	11106.9	18.4365
13	9.88	2843.13	28098.5	1.93	5143.7	9952.65	7.95	2282.5	18145.9	44.3747
14	9.9	3114.73	30829.2	1.96	6634.92	13035.6	7.94	2241.01	17793.6	33.776
15	10	3697.55	36983	1.95	5198.28	10135.6	8.05	3335.08	26847.4	64.1574
16	9.9	3315.88	32820.1	2.01	4615.64	9274.4	7.89	2984.25	23545.7	64.6551
17	9.97	1925.58	19202.4	1.96	3714.65	7298.13	8.01	1486.18	11904.3	40.0086
18	9.69	2292.48	22213	1.95	5413.79	10555.8	7.74	1506.09	11657.2	27.8195
19	10.03	2403.44	24110.9	1.99	3986.51	7950.93	8.04	2009.95	16160	50.4187
20	9.9	2263.48	22403.6	1.93	3472.12	6718.27	7.97	1968.05	15685.3	56.6814
21	10.09	1621.39	16362	1.99	2982.09	5947.65	8.1	1285.73	10414.4	43.115
22	10	1420.58	14208.7	1.98	2677.92	5301.14	8.02	1110.67	8907.6	41.4752
										45.4927
										12.894
MNM-EGFP
Cell number	Nucleolus			Foci			Diffuse
	Area	Mean	Integrated intensity	Area	Mean	Integrated intensity	Area	Mean	Integrated intensity	Mean (% of foci)
1	9.66	3090.07	29849.2	2.05	8635.45	17737.1	7.61	1591.6	12112.1	18.431
2	9.66	3051.88	29480.3	1.99	7451.41	14861.5	7.67	1905.97	14618.8	25.5786
3	10.06	2130.04	21431.6	1.96	6065.26	11916.3	8.1	1174.72	9515.22	19.368
4	9.76	2867.58	27998.8	1.98	8938.78	17695	7.78	1324.4	10303.8	14.8163
5	9.64	4453.25	42950.8	2.01	10536.4	21171.1	7.63	2854.48	21779.7	27.0917
6	9.67	3939.21	38110.3	1.98	11157.7	22087.4	7.69	2083.6	16022.9	18.6742
7	9.57	2586.92	24757.8	1.93	8270.78	16003.3	7.64	1145.88	8754.56	13.8546
8	9.82	3542.98	34804.3	2.01	11828.1	23766.6	7.81	1413.28	11037.7	11.9485
9	9.62	2915.28	28030.6	2.01	8412.41	16903.4	7.61	1462.18	11127.2	17.3813
10	10.02	2320.79	23247.2	2.01	5777.56	11609.1	8.01	1452.95	11638.1	25.1482
11	7.92	2405.09	19044.2	2.01	7202.41	14472.1	5.91	773.624	4572.12	10.7412
12	10.34	2975.39	30778.5	1.98	9849.74	19498.3	8.36	1349.32	11280.3	13.699
13	8.78	2696.36	23678.3	1.99	7414.37	14787.6	6.79	1309.37	8890.64	17.6599
14	6.68	3827.81	25580.9	1.4	9118.14	12757.1	5.28	2428.75	12823.8	26.6364
15	9.99	2595.59	25922.6	2.01	6738.31	13539.6	7.98	1551.76	12383.1	23.0289
16	9.9	2108.11	20865.8	1.99	7558.09	15074.3	7.91	732.178	5791.53	9.68735
17	9.12	2886.34	26334.7	1.99	8527.33	17007.4	7.13	1308.18	9327.3	15.341
18	10.15	2312.72	23476.1	2.01	7297.04	14662.2	8.14	1082.79	8813.89	14.8387
19	9.99	2596.04	25927.1	1.99	7285.44	14530.5	8	1424.58	11396.6	19.5538
20	9.33	3296.62	30764.9	1.99	10661.2	21263.4	7.34	1294.49	9501.55	12.142
21	8.77	2586.41	22674.2	1.96	6804.14	13368	6.81	1366.55	9306.2	20.0841
										17.8907
										5.2735
